# Supplementary material for: Mechanistic Insights into Drug-Induced Guillain–Barré Syndrome: A Large-Cohort Analysis of the FAERS Database
Source: Pharmaceuticals (Basel). 2025 Mar 29;18(4):498. doi: 10.3390/ph18040498 (PMC12030582; doi:10.3390/ph18040498)
Supplement: Supplementary file 1 [file pharmaceuticals-18-00498-s001.zip › Supplementary Tables.xlsx]

## Sheet: Summary
Table S1. The results for drug targets, from the Drugbank database.
Table S2. The results of independent significant SNPs from GWAS-meta analysis
Table S3a.The results of MR analysis between plasma protein pQTLs from deCODE and GBS GWAS-mate data, including sensitivity analyses
Table S3b.The results of MR analysis between plasma protein pQTLs from UKB_PPP and GBS GWAS-mate data, including sensitivity analyses
Table S3c.The results of reverse MR analyses, including Decode and UKB_PPP
Table S4.The results of PPI analysis

## Sheet: Table S1
Durg				Target
Nelarabine	Drug mechanism	Purine nucleoside analog	antineoplastic drug	Gene name	POLA1	LIG1	PRIM1	RRM1
	indications	T-cell acute lymphoblastic leukemia (T-ALL) and T-cell lymphoblastic lymphoma (T-LBL)		Uniprot ID	P09884	P18858	P49642	P23921
Roferon-a	Drug mechanism	Interferon alfa-2a	immunomodulator	Gene name	IFNAR1	IFNAR2
	indications	hairy cell leukemia, chronic myelogenous leukemia (CML), melanoma, and chronic hepatitis B or C		Uniprot ID	P17181	P48551
Zerit	Drug mechanism	Nucleoside reverse transcriptase inhibitor	antiviral drug	Gene name	gag-pol	pol
	indications	HIV infection		Uniprot ID	P03366	Q72547
Methimazole	Drug mechanism	thioamide	antithyroid drug	Gene name	TPO
	indications	hyperthyroidism and Graves' disease		Uniprot ID	P07202
Pravastatin sodium	Drug mechanism	HMG-CoA reductase inhibitor	lipid-lowering drug	Gene name	HMGCR	HDAC2
	indications	hyperlipidemia and prevent cardiovascular events.		Uniprot ID	P04035	Q92769
Vinorelbine	Drug mechanism	vinca alkaloid	antineoplastic drug	Gene name	TUBB
	indications	non-small cell lung cancer (NSCLC) and breast cancer.		Uniprot ID	P07437
Gemtuzumab ozogamicin	Drug mechanism	anti-CD33 monoclonal antibody-drug conjugate	antineoplastic drug	Gene name	CD33	FCGR3B	FCGR3A	FCGR1A
	indications	CD33-positive acute myeloid leukemia (AML).		Uniprot ID	P20138	O75015	P08637	P12314
Raptiva	Drug mechanism	anti-CD11a monoclonal antibody	immunosuppressant	Gene name	ITGAX	ITGAL
	indications	moderate-to-severe plaque psoriasis		Uniprot ID	P20702	P20701
Brentuximab vedotin	Drug mechanism	anti-CD30 monoclonal antibody-drug conjugate	antineoplastic drug	Gene name	TNFRSF8
	indications	Hodgkin lymphoma and systemic anaplastic large cell lymphoma (sALCL).		Uniprot ID	P28908
Basiliximab	Drug mechanism	anti-CD25 monoclonal antibody	immunosuppressant	Gene name	IL2RA
	indications	prevent acute rejection in kidney transplantation		Uniprot ID	P01589
Sunitinib malate	Drug mechanism	multi-targeted tyrosine kinase inhibitor	antineoplastic drug	Gene name	IL2RB
	indications	renal cell carcinoma, gastrointestinal stromal tumor (GIST), and pancreatic neuroendocrine tumors		Uniprot ID	P14784
Vincristine	Drug mechanism	vinca alkaloid	vinca alkaloid	Gene name	TUBB	TUBA4A
	indications	acute lymphoblastic leukemia (ALL), Hodgkin lymphoma, and non-Hodgkin lymphoma.		Uniprot ID	P07437	P68366
Colchicine	Drug mechanism	microtubule inhibitor	anti-inflammatory drug	Gene name	TUBB
	indications	gout and familial Mediterranean fever (FMF).		Uniprot ID	P07437
Evusheld	Drug mechanism	long-acting neutralizing antibody combination	antiviral drug	Gene name	S
	indications	pre-exposure prophylaxis of COVID-19 in high-risk individuals.		Uniprot ID	P0DTC2
Bisoprolol fumarate	Drug mechanism	selective beta-1 receptor blocker	cardiovascular drug	Gene name	ADRB1	ADRB2
	indications	hypertension, heart failure, and angina		Uniprot ID	P08588	P07550
Pravastatin	Drug mechanism	HMG-CoA reductase inhibitor	lipid-lowering drug	Gene name	HMGCR	HDAC2
	indications	hyperlipidemia and prevent cardiovascular events		Uniprot ID	P04035	Q92769
Epzicom	Drug mechanism	nucleoside reverse transcriptase inhibitor (NRTI) combination	antiviral drug	Gene name	gag-pol	pol	P
	indications	HIV infection		Uniprot ID	P03366	Q72547	Q05486
Atezolizumab	Drug mechanism	anti-PD-L1 monoclonal antibody	antineoplastic drug	Gene name	CD274	PDCD1
	indications	non-small cell lung cancer (NSCLC), urothelial carcinoma, and triple-negative breast cancer.		Uniprot ID	Q9NZQ7	Q15116
Bavencio	Drug mechanism	anti-PD-L1 monoclonal antibody	antineoplastic drug	Gene name	CD274
	indications	Merkel cell carcinoma, urothelial carcinoma, and renal cell carcinoma.		Uniprot ID	Q9NZQ7
Rosuvastatin calcium	Drug mechanism	HMG-CoA reductase inhibitor	lipid-lowering drug	Gene name	HMGCR
	indications	hyperlipidemia and prevent cardiovascular events		Uniprot ID	P04035
Fludarabine phosphate	Drug mechanism	purine nucleoside analog	antineoplastic drug	Gene name	ADA	DCK	POLA1	RRM1
	indications	chronic lymphocytic leukemia (CLL) and non-Hodgkin lymphoma.		Uniprot ID	P00813	P27707	P09884	P23921
Rosuvastatin	Drug mechanism	HMG-CoA reductase inhibitor	lipid-lowering drug	Gene name	HMGCR	ITGAL
	indications	hyperlipidemia and prevent cardiovascular events		Uniprot ID	P04035	P20701
Alemtuzumab	Drug mechanism	anti-CD52 monoclonal antibody	immunosuppressant	Gene name	CD52	FCGR3B	FCGR3A	FCGR1A	FCGR2A	FCGR2B
	indications	chronic lymphocytic leukemia (CLL) and multiple sclerosis.		Uniprot ID	P31358	O75015	P08637	P12314	P12318	P31994
Ipilimumab	Drug mechanism	anti-CTLA-4 monoclonal antibody	antineoplastic drug	Gene name	CTLA4
	indications	melanoma and renal cell carcinoma.		Uniprot ID	P16410
Fingolimod	Drug mechanism	sphingosine-1-phosphate receptor modulator	immunomodulator	Gene name	DRD3	SPHK1	S1PR5	S1PR1	S1PR3	HDAC1	S1PR4
	indications	relapsing forms of multiple sclerosis		Uniprot ID	P35462	Q9NYA1	Q9H228	P21453	Q99500	Q13547	O95977
Bortezomib	Drug mechanism	proteasome inhibitor	antineoplastic drug	Gene name	PSMB5	PRSS1	PSMB1
	indications	multiple myeloma and mantle cell lymphoma.		Uniprot ID	P28074	P07477	P20618
Ribavirin	Drug mechanism	nucleoside analog	antiviral drug	Gene name	IMPDH1	L	IMPDH2	PB1
	indications	chronic hepatitis C and respiratory syncytial virus (RSV) infection.		Uniprot ID	P20839	P26676	P12268	P16502
Oxaliplatin	Drug mechanism	platinum-based alkylating agent	antineoplastic drug	Gene name	GSTT1
	indications	colorectal cancer and pancreatic cancer.		Uniprot ID	P30711
Dabrafenib	Drug mechanism	BRAF kinase inhibitor	antineoplastic drug	Gene name	BRAF	RAF1	SIK1	NEK11	LIMK1
	indications	BRAF V600-mutant melanoma and non-small cell lung cancer (NSCLC).		Uniprot ID	P15056	P04049	P57059	Q8NG66	P53667
Pembrolizumab	Drug mechanism	anti-PD-1 monoclonal antibody	antineoplastic drug	Gene name	PDCD1	CD274
	indications	melanoma, non-small cell lung cancer (NSCLC), Hodgkin lymphoma, and other cancers.		Uniprot ID	Q15116	Q9NZQ7

## Sheet: Table S2
No	GenomicLocus	uniqID	rsID	chr	pos	p	nSNPs	nGWASSNPs
1	1	5:127100468:A:G	rs10036011	5	127100468	4.162e-09	2	2
2	2	12:11097306:C:G	rs117865934	12	11097306	4.513e-08	9	7
3	3	23:53903662:A:C	rs190417036	23	53903662	1.739e-08	2	2
4	4	23:146127588:A:G	rs192112479	23	146127588	8.801e-09	1	1

## Sheet: Table S3a
Exposure	Gene	Outcome	Main MR results												Egger					Egger Intercept			Weighted Median					Weighted Mode					Simple Mode					Heterogeneity_IVW		Heterogeneity_Egger
			Method	Instruments	nSNPs	Beta	SE	Beta CI95 low	Beta CI95 high	OR	OR CI95 low	OR CI95 high	P-value	Padj (fdr5%)	Beta	SE	Beta CI95 low	Beta CI95 high	P-value	Intercept	Intercept_se	P-value	Beta	SE	Beta CI95 low	Beta CI95 high	P-value	Beta	SE	Beta CI95 low	Beta CI95 high	P-value	Beta	SE	Beta CI95 low	Beta CI95 high	P-value	Q	P-value	Q	P-value
2828_82_SPINT1_HAI_1	SPINT1	GBS	Inverse variance weighted	rs17658212; rs188424975; rs35189772; rs41277680; rs4924549; rs631077; rs643875; rs6492970	8	-0.001329	0.000214178	-0.00174879	-0.000909211	0.998672	0.998253	0.999091	5.46572e-10	9.89295e-07	-8.12201e-05	8.45208e-05	-0.000246881	8.44406e-05	0.339211	4.0235e-05	2.0544e-05	0.0533415	-3.82763e-05	7.49422e-05	-0.000185163	0.00010861	0.60953	0.00158116	0.00145283	-0.0012664	0.00442871	0.27939	0.00158116	0.00133086	-0.00102732	0.00418963	0.237965	3.91897	0.86436	96.5918	0.249024
15499_11_ATRN_Attractin	ATRN	GBS	Inverse variance weighted	rs1015159; rs10485512; rs1100; rs11087565; rs112160268; rs116939656; rs117368183; rs117861217; rs13038462; rs13041542; rs139012440; rs141486209; rs142114497; rs144235722; rs144469244; rs145194579; rs145733206; rs147223281; rs151183616; rs1624186; rs170974; rs1741344; rs17548927; rs185561619; rs2077151; rs2170971; rs2422841; rs2787090; rs2853216; rs35173613; rs35700721; rs41310169; rs4432534; rs51…	59	0.000288595	5.9943e-05	0.000171107	0.000406084	1.00029	1.00017	1.00041	1.47575e-06	0.00133555
4559_64_KYNU_KYNU	KYNU	GBS	Inverse variance weighted	rs10496917; rs112258644; rs112934598; rs112965106; rs114615794; rs115626554; rs116095343; rs116431409; rs116832462; rs1191975; rs12618743; rs12997823; rs13036134; rs13423299; rs139749056; rs1447194; rs146280263; rs148601577; rs149723143; rs150270122; rs17780971; rs186490153; rs2034604; rs2381462; rs28740878; rs28750837; rs2890716; rs2969584; rs34143526; rs352929; rs354719; rs354720; rs3795872; rs…	43	0.000373616	8.57919e-05	0.000205464	0.000541768	1.00037	1.00021	1.00054	1.33124e-05	0.00803179	-0.000377781	0.000388628	-0.00113949	0.000383931	0.341574	5.80689e-05	4.41147e-05	0.201618	0.000101275	0.00020707	-0.000304583	0.000507133	0.624783	-1.85563e-05	0.000754666	-0.0014977	0.00146059	0.980595	1.08897e-05	0.000811397	-0.00157945	0.00160123	0.989408	43.0425	0.637174	11.9905	0.957574
12041_33_HSPA1L_HS71L	HSPA1L	GBS	Inverse variance weighted	rs1056429; rs113973079; rs11751024; rs12213415; rs146924464; rs17201417; rs184003; rs2076536; rs2395005; rs2736428; rs28366149; rs28435909; rs3130955; rs3873444; rs3997848; rs5021453; rs550671; rs560607175; rs9262525; rs9266637; rs9267515; rs9267655; rs9272526; rs9276605	24	0.00070417	0.000170496	0.000369998	0.00103834	1.0007	1.00037	1.00104	3.62566e-05	0.0131249	9.11716e-05	0.000103365	-0.000111424	0.000293767	0.380007	-4.64841e-06	1.38587e-05	0.73806	3.3215e-05	9.80963e-05	-0.000159054	0.000225484	0.734914	0.00317815	0.00296482	-0.00263289	0.00898918	0.286456	0.00317815	0.00309005	-0.00287835	0.00923465	0.306322	130.446	0.68571	94.64	0.462083
11145_72_KIAA1549L_K154L	KIAA1549L	GBS	Inverse variance weighted	rs10501130; rs10742301; rs10768005; rs10768035; rs10836058; rs10836074; rs11032242; rs11032333; rs11605182; rs116898444; rs116990972; rs117277690; rs117364906; rs118121823; rs12787656; rs138702207; rs138760250; rs140998658; rs143077049; rs145783504; rs146202649; rs146878629; rs17251664; rs181583529; rs191205520; rs2615896; rs266465; rs2982614; rs34746755; rs34766964; rs35495802; rs35689177; rs438…	43	-0.000368147	8.82918e-05	-0.000541199	-0.000195095	0.999632	0.999459	0.999805	3.05047e-05	0.0131249	0.000133228	0.000444815	-0.00073861	0.00100507	0.773246	5.27948e-06	5.97438e-05	0.932059	1.23311e-05	0.000267441	-0.000511853	0.000536516	0.963224	-1.85747e-05	0.000286038	-0.00057921	0.00054206	0.949817	-6.15517e-05	0.000392856	-0.00083155	0.000708447	0.879381	1.62592	0.202268	5.82435	0.560403
8356_88_OXT_NEU1	OXT	GBS	Inverse variance weighted	rs11087565; rs112012071; rs112405153; rs11696687; rs117907112; rs118152377; rs12625893; rs13042869; rs140537140; rs142742861; rs143310142; rs143497092; rs144504155; rs146773525; rs148045404; rs150402280; rs182296732; rs1884856; rs192818776; rs215543; rs2740208; rs2770381; rs41281240; rs4813517; rs4815544; rs55856704; rs56254520; rs6037577; rs6047800; rs6051389; rs6076470; rs6084210; rs6115677; rs…	42	-0.000381617	9.35722e-05	-0.000565019	-0.000198216	0.999618	0.999435	0.999802	4.53619e-05	0.0136842																								15.0921	0.128741
4129_72_CFB_Factor_B	CFB	GBS	Inverse variance weighted	rs1050570; rs1131170; rs114470326; rs115699278; rs115984418; rs11753326; rs11758964; rs12179536; rs146924464; rs16871169; rs17206980; rs17214044; rs181409232; rs188302747; rs188605322; rs188960032; rs200395792; rs2071590; rs2077333; rs2097292; rs2242660; rs2244020; rs2395005; rs2395043; rs2507953; rs2530709; rs2596485; rs2844616; rs2848709; rs28752520; rs2894295; rs3129773; rs3130571; rs3130955; …	69	0.000247907	6.21112e-05	0.000126169	0.000369645	1.00025	1.00013	1.00037	6.5701e-05	0.0169884	0.000171588	0.000119443	-6.25197e-05	0.000405695	0.156034	-1.76671e-05	2.65058e-05	0.507624	6.19998e-05	8.54725e-05	-0.000105526	0.000229526	0.468221	-0.000838743	0.0019369	-0.00463507	0.00295758	0.666518	-0.000838743	0.00202542	-0.00480857	0.00313109	0.680248	81.3735	0.901073	56.4719	0.60542
4124_24_HSPA1A_HSP_70	HSPA1A	GBS	Inverse variance weighted	rs114708313; rs143439747; rs2252937; rs28464365; rs28869508; rs3134931; rs34386495; rs36207014; rs391755; rs4374861; rs4713424; rs562047; rs6929057; rs9267542; rs9267954	15	0.000862636	0.0002304	0.000411053	0.00131422	1.00086	1.00041	1.00132	0.000181052	0.0273087	-0.000712472	0.000570217	-0.0018301	0.000405152	0.246807	6.46197e-05	5.60983e-05	0.282621	-0.000229645	0.000361751	-0.000938677	0.000479388	0.52555	-0.00017314	0.000482893	-0.00111961	0.000773331	0.7282	-8.58794e-05	0.000550564	-0.00116498	0.000993225	0.879488	230.719	0.0261981	5.66271	0.684954
3004_67_PDCD1LG2_PD_L2	PDCD1LG2	GBS	Inverse variance weighted	rs10121814; rs10975124; rs10975174; rs10975181; rs10975410; rs117303812; rs117328369; rs11792674; rs12005199; rs12342381; rs12348448; rs1342854; rs139261028; rs140009390; rs141417576; rs141896974; rs142172817; rs143101332; rs143662700; rs147209310; rs149879564; rs150766220; rs1536800; rs1547258; rs17814462; rs2026911; rs2890658; rs41306063; rs450108; rs4740801; rs62560217; rs6476974; rs6476978; r…	48	0.000318059	8.29041e-05	0.000155567	0.000480551	1.00032	1.00016	1.00048	0.000124813	0.0273087	-0.00264372	0.00166362	-0.00590442	0.000616979	0.150693	0.000198888	0.00010568	0.0966101	-8.28492e-05	0.000463427	-0.000991165	0.000825467	0.858114	0.000109217	0.000815959	-0.00149006	0.0017085	0.896466	0.000109217	0.000927782	-0.00170924	0.00192767	0.908876	84.3568	0.239444	11.5189	0.173992
11219_95_FGFBP3_FGFP3	FGFBP3	GBS	Inverse variance weighted	rs10786004; rs10881925; rs10881994; rs11186737; rs112273702; rs11516919; rs117486477; rs117915828; rs12098856; rs12778642; rs140600352; rs141655614; rs2260518; rs2488053; rs34029408; rs34364047; rs4390259; rs4933680; rs61862270; rs61875184; rs61875648; rs72807207; rs73313432; rs74323458; rs74516805; rs77029981; rs78567669; rs79204401; rs79611925	29	-0.000405304	0.000107487	-0.000615978	-0.00019463	0.999595	0.999384	0.999805	0.000162767	0.0273087	0.000350908	0.000280599	-0.000199067	0.000900882	0.233134	-2.84275e-05	4.03093e-05	0.493108	0.000260234	0.000259009	-0.000247423	0.000767892	0.315026	0.000627205	0.000481582	-0.000316697	0.00157111	0.213804	-0.000387704	0.000513863	-0.00139487	0.000619466	0.463058	73.8278	0.96159	9.33458	0.747231
6039_24_CRHBP_CRHBP	CRHBP	GBS	Inverse variance weighted	rs10064273; rs10074631; rs10474478; rs111850372; rs111887338; rs112911797; rs114255173; rs114494955; rs114936058; rs114992603; rs115341403; rs116007812; rs116057168; rs116381125; rs11741709; rs11747190; rs12518118; rs12697876; rs13168922; rs13358019; rs139033369; rs139681325; rs140795800; rs141990324; rs143220282; rs148226105; rs149691483; rs17566680; rs17568237; rs17568753; rs17570395; rs1816453…	85	-0.000209822	5.60285e-05	-0.000319638	-0.000100006	0.99979	0.99968	0.9999	0.000180456	0.0273087	3.05025e-05	6.78816e-05	-0.000102545	0.00016355	0.653905	-7.09583e-06	1.25033e-05	0.571312	-3.00763e-05	7.21611e-05	-0.000171512	0.000111359	0.676829	-0.000887731	0.00275547	-0.00628846	0.004513	0.747822	-0.000887731	0.00272732	-0.00623327	0.00445781	0.745309	48.5793	0.194073	118.693	0.824343
16872_248_GSTZ1_MAAI	GSTZ1	GBS	Inverse variance weighted	rs10132091; rs10132900; rs10136810; rs10140793; rs10143567; rs10143894; rs10148473; rs1046428; rs10873289; rs10873314; rs11159209; rs112370477; rs1124488; rs112625701; rs112639233; rs112667577; rs112929496; rs113206790; rs113274759; rs113562033; rs113588450; rs113653607; rs114395111; rs11622911; rs11624359; rs11625844; rs11627633; rs116855780; rs116928967; rs117123657; rs117138369; rs117162604; r…	192	8.64719e-05	2.30719e-05	4.12509e-05	0.000131693	1.00009	1.00004	1.00013	0.000178303	0.0273087																								12.9921	0.0723006
11187_11_CLEC12A_CL12A	CLEC12A	GBS	Inverse variance weighted	rs10845006; rs10845278; rs1088308; rs11053513; rs11053724; rs11053726; rs11053744; rs11053851; rs11053899; rs11054055; rs111621792; rs112595343; rs112780531; rs113188842; rs113230156; rs113247892; rs113262525; rs116290704; rs116913629; rs117321245; rs117490034; rs117569667; rs117782446; rs117855732; rs118002621; rs11829768; rs11833550; rs11969570; rs12227725; rs12230249; rs12307712; rs12310768; r…	123	9.46562e-05	2.65776e-05	4.25642e-05	0.000146748	1.00009	1.00004	1.00015	0.000368734	0.041713	0.000298831	0.00154238	-0.00272422	0.00332189	0.878166	3.43451e-05	0.000139957	0.846802	0.000618063	0.000535245	-0.000431017	0.00166714	0.248201	0.000584486	0.000687858	-0.000763715	0.00193269	0.484973	0.000550161	0.000655962	-0.000735524	0.00183585	0.489902	2.40928	0.878479	0.106334	0.744357
9409_11_TPSAB1_TRYB1	TPSAB1	GBS	Inverse variance weighted	rs1075789; rs1076695; rs112018017; rs112992693; rs113465416; rs113501236; rs113693253; rs11557300; rs115835709; rs11644580; rs11645554; rs11646893; rs11647257; rs117085627; rs117177120; rs117196381; rs117215991; rs117495643; rs117620400; rs117622026; rs117664197; rs117667029; rs117690000; rs117692722; rs117712465; rs117751868; rs117754170; rs117766692; rs117779732; rs117791874; rs117801512; rs117…	164	0.000125288	3.49547e-05	5.67768e-05	0.000193799	1.00013	1.00006	1.00019	0.000337992	0.041713	-4.93115e-05	0.000229748	-0.000499619	0.000400996	0.833658	1.81586e-05	3.69761e-05	0.632222	-3.76755e-05	0.000168349	-0.000367639	0.000292288	0.822917	-0.000184022	0.000433652	-0.00103398	0.000665937	0.678246	-0.000184022	0.000521434	-0.00120603	0.000837988	0.729808	120.163	0.996512	17.1786	0.143001
11266_8_SELPLG_SELPL	SELPLG	GBS	Inverse variance weighted	rs10778629; rs10778638; rs11113819; rs11113914; rs11114036; rs112071918; rs112532756; rs113057212; rs11613533; rs12313305; rs139129122; rs140504503; rs143225890; rs2111902; rs2287221; rs246078; rs3741778; rs3782522; rs4964671; rs55756662; rs61934086; rs61934534; rs7308562; rs73191216; rs73191242; rs73193433; rs73201564; rs74474025; rs765267; rs78387138; rs7963027; rs888554; rs998854	33	0.000382103	0.000106625	0.000173118	0.000591088	1.00038	1.00017	1.00059	0.000338874	0.041713	-9.70342e-05	0.000247953	-0.000583021	0.000388953	0.698222	-2.99326e-06	3.67738e-05	0.93565	0.000165727	0.000156012	-0.000140057	0.00047151	0.288113	-3.5496e-05	0.000456571	-0.000930375	0.000859383	0.938515	-3.5496e-05	0.000459203	-0.000935533	0.000864541	0.938867	2.0053	0.156751	44.0141	0.0608421
3041_55_MRC2_MRC2	MRC2	GBS	Inverse variance weighted	rs113225922; rs113424928; rs113580918; rs118174197; rs12450901; rs12938171; rs140476224; rs145126552; rs146385050; rs146984715; rs148929204; rs150930997; rs2002009; rs2014055; rs2159454; rs28579908; rs34915252; rs4968481; rs535587277; rs56171146; rs72842199; rs72843763; rs79645992; rs79987658; rs9907735	25	0.000468127	0.000131275	0.000210828	0.000725427	1.00047	1.00021	1.00073	0.000362473	0.041713
18343_10_DECR2_DECR2	DECR2	GBS	Inverse variance weighted	rs10153076; rs10266; rs111869654; rs111926198; rs112618169; rs112749718; rs11539618; rs116145925; rs11639737; rs11643250; rs11643955; rs11644580; rs11646266; rs11646375; rs116913307; rs117200682; rs117321812; rs117356852; rs117585728; rs117667029; rs117747069; rs117868506; rs118070675; rs118100148; rs11863726; rs11865110; rs11866037; rs1204506; rs12051002; rs12448825; rs12449156; rs12918909; rs12…	100	-0.000206391	5.96933e-05	-0.00032339	-8.93925e-05	0.999794	0.999677	0.999911	0.000545151	0.0496765	-3.16971e-05	0.000171902	-0.000368626	0.000305232	0.854803	5.69326e-06	2.54562e-05	0.824369	-2.12735e-05	0.000124134	-0.000264577	0.00022203	0.863929	0.000154403	0.000504481	-0.000834379	0.00114319	0.76137	0.000154403	0.000550805	-0.000925176	0.00123398	0.780881	2.47577	0.648979	29.8141	0.673022
8773_172_EMILIN3_EMIL3	EMILIN3	GBS	Inverse variance weighted	rs111866544; rs113547214; rs116850885; rs117620048; rs117739525; rs118186212; rs138739296; rs141020360; rs142380430; rs144639143; rs147626332; rs151145312; rs2187853; rs3092667; rs34186698; rs34668983; rs35929622; rs4810316; rs56967474; rs6016621; rs6030143; rs6102227; rs6102458; rs6102789; rs6129715; rs6129887; rs6129962; rs61739314; rs62209984; rs7262133; rs73611269; rs73613244; rs74385674; rs7…	38	0.000306465	8.85063e-05	0.000132993	0.000479937	1.00031	1.00013	1.00048	0.000534908	0.0496765	-0.000148512	0.00107645	-0.00225835	0.00196132	0.896935	-2.97007e-05	7.86714e-05	0.724958	-0.000392062	0.000397571	-0.0011713	0.000387178	0.324064	-0.000147574	0.00101556	-0.00213808	0.00184293	0.89014	-0.000147574	0.00108673	-0.00227757	0.00198242	0.89728	35.1136	0.828285	2.05509	0.725626
15583_18_FCRLB_FCRLB	FCRLB	GBS	Inverse variance weighted	rs10218544; rs10917723; rs111516661; rs113590334; rs1136207; rs113946660; rs114162378; rs114844178; rs115518404; rs11581353; rs115877710; rs116434819; rs116806922; rs12040409; rs12118763; rs12121310; rs12121649; rs12410644; rs138376790; rs143135133; rs144846894; rs145172364; rs145346991; rs146402075; rs150482537; rs164189; rs16852360; rs16859446; rs17413333; rs189384697; rs2333749; rs2880055; rs3…	60	0.000258982	7.4944e-05	0.000112092	0.000405872	1.00026	1.00011	1.00041	0.000548911	0.0496765	4.00375e-05	0.000120937	-0.000196999	0.000277073	0.741904	1.58831e-06	2.04226e-05	0.938302	5.87712e-05	0.000107124	-0.000151192	0.000268734	0.583262	0.00151805	0.00264928	-0.00367455	0.00671064	0.569021	0.00151805	0.00243245	-0.00324955	0.00628565	0.535201	132.024	0.294226	43.6768	0.815689
2705_5_CCL25_TECK	CCL25	GBS	Inverse variance weighted	rs111515364; rs112003758; rs112365010; rs112636745; rs112648662; rs113143223; rs113972334; rs11465421; rs11542187; rs116211475; rs11668770; rs11668884; rs11669559; rs11672038; rs116905453; rs117263078; rs117424304; rs117514153; rs117880925; rs118029702; rs118046059; rs118048213; rs11878933; rs11880745; rs11880798; rs11883160; rs12980031; rs12980486; rs12983658; rs138676881; rs138896713; rs1396625…	107	-0.000172043	4.94476e-05	-0.00026896	-7.51252e-05	0.999828	0.999731	0.999925	0.000502746	0.0496765	0.000191908	8.26676e-05	2.98792e-05	0.000353936	0.024649	-3.93314e-05	1.73534e-05	0.0280653	7.81837e-05	9.48878e-05	-0.000107796	0.000264164	0.409962	9.38573e-05	0.000122846	-0.000146921	0.000334636	0.448593	9.38573e-05	0.000189633	-0.000277824	0.000465538	0.6229	71.8775	0.6736	40.5632	0.73475
18917_53_AMY2A_Pancreatic_alpha_amylase	AMY2A	GBS	Inverse variance weighted	rs10881159; rs113244321; rs113695715; rs114127268; rs114139553; rs115316410; rs116319923; rs116489832; rs1176947; rs12038392; rs12045665; rs12119211; rs12736051; rs12736264; rs139274426; rs140026476; rs141280981; rs144174362; rs146174688; rs148678441; rs148794257; rs149698990; rs150062710; rs150149999; rs186904709; rs2050592; rs2151081; rs2208962; rs2316916; rs373467589; rs4344337; rs4847148; rs5…	57	0.000204603	6.00099e-05	8.69837e-05	0.000322223	1.0002	1.00009	1.00032	0.000650851	0.0512191	-0.000129857	0.000142768	-0.000409682	0.000149967	0.366689	1.49623e-05	2.09466e-05	0.477807	-0.000101307	0.000119961	-0.00033643	0.000133817	0.398393	0.00368442	0.00405134	-0.0042562	0.011625	0.366701	0.00368442	0.00371594	-0.00359882	0.0109677	0.32535	108.604	0.26154	70.9722	0.157116
5834_18_IL9_IL_9	IL9	GBS	Wald ratio	rs1799962	1	-0.00363763	0.00106559	-0.00572619	-0.00154908	0.996369	0.99429	0.998452	0.000640816	0.0512191	0.000284786	0.00055976	-0.000812345	0.00138192	0.623155	-1.30563e-05	4.67022e-05	0.78613	0.0002974	0.00031354	-0.000317138	0.000911938	0.342863	0.000430003	0.000357014	-0.000269745	0.00112975	0.256151	0.000408571	0.000463808	-0.000500494	0.00131763	0.399047	14.1783	0.717395	11.3667	0.251407
15635_4_SMOC2_SMOC2	SMOC2	GBS	Inverse variance weighted	rs1004692; rs10806688; rs10945513; rs111775018; rs112122120; rs117151552; rs117167674; rs117385926; rs117623212; rs117775589; rs118178563; rs12200852; rs12202806; rs1232314; rs12661656; rs12664461; rs13204563; rs13209466; rs139003420; rs147846368; rs149012933; rs149645488; rs150828108; rs17551813; rs190827064; rs2180346; rs2199773; rs2282155; rs2342645; rs35286091; rs35601569; rs35615191; rs38981…	68	0.000258552	7.58009e-05	0.000109982	0.000407122	1.00026	1.00011	1.00041	0.000647416	0.0512191	-9.62053e-05	0.000103876	-0.000299802	0.000107392	0.356688	-4.82935e-06	1.68208e-05	0.77465	-9.85711e-05	8.21281e-05	-0.000259542	6.24001e-05	0.230057	0.00159781	0.00221748	-0.00274844	0.00594407	0.472916	0.00159781	0.00230944	-0.0029287	0.00612433	0.490677	81.4405	0.31385	99.2972	0.388479
4479_14_SERPING1_C1_Esterase_Inhibitor	SERPING1	GBS	Inverse variance weighted	rs10736688; rs111393627; rs111600670; rs111629598; rs112210234; rs11228824; rs11229039; rs112407406; rs112910373; rs11570196; rs11604325; rs116913666; rs117504081; rs117788740; rs117815839; rs117863419; rs118114988; rs118169993; rs1349481; rs137888159; rs138010698; rs139095413; rs140301686; rs141356919; rs141403822; rs142639575; rs143045302; rs144611803; rs147079929; rs147180180; rs148331723; rs1…	67	-0.000177629	5.23363e-05	-0.000280208	-7.50494e-05	0.999822	0.99972	0.999925	0.000688838	0.0519499	0.000305785	0.000255068	-0.000194149	0.000805718	0.242296	-3.5707e-05	3.07585e-05	0.257107	0.000114746	0.000194041	-0.000265575	0.000495067	0.554286	0.000755528	0.000884102	-0.000977313	0.00248837	0.400904	0.000755528	0.000933776	-0.00107467	0.00258573	0.426086	84.1417	0.444361	23.1917	0.508503
5713_9_IFNL3_IFN_lambda_3	IFNL3	GBS	Wald ratio	rs62122869	1	0.00351667	0.00104	0.00147827	0.00555507	1.00352	1.00148	1.00557	0.000721148	0.0522111	5.43099e-05	0.000472539	-0.000871868	0.000980487	0.909497	-3.1745e-05	5.10326e-05	0.540025	-6.05681e-05	0.000207156	-0.000466593	0.000345457	0.769996	-0.00116077	0.0020161	-0.00511232	0.00279079	0.570145	-0.00116077	0.00204924	-0.00517728	0.00285574	0.576355	49.9107	0.250069	29.9219	0.151656
3403_1_TPSB2_TPSB2	TPSB2	GBS	Inverse variance weighted	rs10903001; rs10903003; rs111383796; rs111771789; rs111911259; rs111998212; rs112108635; rs112474515; rs112696038; rs112749718; rs112882052; rs113347481; rs113699191; rs113962666; rs113979120; rs114092883; rs114266990; rs114400470; rs114426397; rs115280269; rs116114803; rs11641637; rs11642042; rs116428372; rs11646982; rs11647257; rs116517010; rs116787901; rs116946193; rs117033703; rs117038075; rs…	236	8.04859e-05	2.4371e-05	3.27189e-05	0.000128253	1.00008	1.00003	1.00013	0.00095815	0.0642315	-0.000267355	7.90767e-05	-0.000422346	-0.000112365	0.000982489	4.17145e-05	1.44152e-05	0.00454117	-0.000147328	8.13278e-05	-0.000306731	1.20742e-05	0.0700579	-0.002693	0.00273569	-0.00805496	0.00266896	0.326935	-0.002693	0.00260053	-0.00779004	0.00240403	0.302525	32.3368	0.499948	120.025	0.40533
13083_18_VARS_SYVC	VARS1	GBS	Inverse variance weighted	rs1056429; rs114902592; rs11751024; rs146924464; rs17190106; rs184003; rs188302747; rs2256974; rs28375776; rs3130955; rs3997848; rs5021453; rs550671; rs6457457; rs805286; rs9266638; rs9267515; rs9272526; rs9276605	19	0.000649108	0.000196386	0.000264191	0.00103402	1.00065	1.00026	1.00103	0.000948872	0.0642315
2843_13_SPINT2_SPINT2	SPINT2	GBS	Inverse variance weighted	rs1035525; rs10402827; rs10408768; rs10422365; rs1079161; rs11083481; rs112539886; rs113293049; rs11668067; rs11668766; rs11673185; rs116962337; rs117379662; rs117587923; rs117807559; rs117897871; rs118025559; rs12151267; rs12459650; rs12460327; rs12460812; rs12973632; rs12983038; rs12983059; rs138916543; rs139233159; rs139337159; rs140135310; rs140209996; rs140802455; rs141150988; rs141161721; r…	95	0.000175004	5.32871e-05	7.05611e-05	0.000279447	1.00018	1.00007	1.00028	0.00102284	0.0661194	1.21582e-05	0.000159335	-0.000300139	0.000324455	0.939458	1.87414e-05	2.48498e-05	0.454013	9.54372e-05	0.000125027	-0.000149616	0.000340491	0.445266	-0.0014528	0.00187461	-0.00512703	0.00222142	0.441664	-0.0014528	0.00180749	-0.00499549	0.00208988	0.424991	4.38336	0.624945	66.8279	0.11289
8007_19_CTSB_Cathepsin_B	CTSB	GBS	Inverse variance weighted	rs10107540; rs111399861; rs111811133; rs112840918; rs112860567; rs113225536; rs116513362; rs117502074; rs117523320; rs11774454; rs11774549; rs11777330; rs11783694; rs117989794; rs118174240; rs11998044; rs1293308; rs13252079; rs13252141; rs138841112; rs139844922; rs140177819; rs140803973; rs141311461; rs141483626; rs144176129; rs144761361; rs145159780; rs148580168; rs148856205; rs149129569; rs1715…	92	0.000157351	4.82474e-05	6.27867e-05	0.000251916	1.00016	1.00006	1.00025	0.00110883	0.0664293	0.000243246	0.000208822	-0.000166044	0.000652537	0.256555	2.03241e-05	2.43273e-05	0.412448	0.000416946	0.000173323	7.72329e-05	0.00075666	0.0161459	0.000950589	0.000881267	-0.000776695	0.00267787	0.291922	0.000950589	0.000916452	-0.000845657	0.00274684	0.310402	24.9556	0.408179	26.5154	0.230211
9021_1_HAVCR1_TIM_1	HAVCR1	GBS	Inverse variance weighted	rs10053415; rs10056813; rs10214374; rs1039438; rs10476274; rs112426251; rs114626188; rs11466764; rs115864641; rs116229180; rs116543869; rs116566991; rs116647836; rs11948668; rs12658558; rs140795362; rs145115819; rs147309548; rs149116516; rs149202838; rs149227414; rs163433; rs17649946; rs181878549; rs186309808; rs186386113; rs201991990; rs2312063; rs246852; rs25855; rs284439; rs2900724; rs39925; r…	54	-0.000232258	7.14468e-05	-0.000372294	-9.22225e-05	0.999768	0.999628	0.999908	0.00115087	0.0664293	-4.21278e-05	0.000471852	-0.000966957	0.000882702	0.93315	-1.00343e-05	5.58817e-05	0.866225	-0.000148258	0.000361896	-0.000857574	0.000561059	0.682048	-0.00123572	0.00108303	-0.00335846	0.000887011	0.305559	-0.00123572	0.00117217	-0.00353318	0.00106173	0.340038	30.1108	0.703082	3.70394	0.447554
15363_32_APOA5_Apo_A_V	APOA5	GBS	Inverse variance weighted	rs10892004; rs10892074; rs10892156; rs11216004; rs11216047; rs11216054; rs11216380; rs11216398; rs11216466; rs11216489; rs11216527; rs11216545; rs11605293; rs117096905; rs117288140; rs117547981; rs117619191; rs118074955; rs118114178; rs12225758; rs12281346; rs12361543; rs12362796; rs1240658; rs1240768; rs12418858; rs12793017; rs12805721; rs141414463; rs141469619; rs143099228; rs144638086; rs14687…	81	-0.000174303	5.36967e-05	-0.000279548	-6.9057e-05	0.999826	0.99972	0.999931	0.00117016	0.0664293	-9.58876e-05	0.000199251	-0.000486419	0.000294644	0.635568	-4.14598e-06	2.71447e-05	0.880137	-0.000168018	0.000154949	-0.000471719	0.000135682	0.278213	7.18309e-05	0.000856024	-0.00160598	0.00174964	0.933921	7.18309e-05	0.00087445	-0.00164209	0.00178575	0.93531	0.937321	0.967461	17.6866	0.608044
9316_67_WFDC1_WFDC1	WFDC1	GBS	Inverse variance weighted	rs10781973; rs10871285; rs11149633; rs11149652; rs11640169; rs11641165; rs11641413; rs11643313; rs11644419; rs11647824; rs117494211; rs117510332; rs117942267; rs118024279; rs118122877; rs11859453; rs11863267; rs12446474; rs12446955; rs12599055; rs12922255; rs12926924; rs13330390; rs13337314; rs138491090; rs141326275; rs141603175; rs143056913; rs143598472; rs143600637; rs149496781; rs150973456; rs…	93	-0.00024148	7.44155e-05	-0.000387334	-9.56251e-05	0.999759	0.999613	0.999904	0.00117444	0.0664293																								36.2681	0.969505
3173_49_NAAA_ASAHL	NAAA	GBS	Inverse variance weighted	rs10002311; rs10031262; rs10856861; rs11097262; rs113022439; rs113341534; rs113867454; rs114261008; rs114335822; rs114593505; rs114967482; rs115049627; rs115140093; rs115208952; rs115559776; rs115758210; rs115823619; rs115872376; rs116182046; rs116361170; rs116555061; rs11727982; rs11729174; rs11935391; rs11938697; rs12511448; rs12651146; rs137920342; rs138371289; rs139687924; rs139909989; rs1417…	106	0.000140801	4.36831e-05	5.51819e-05	0.00022642	1.00014	1.00006	1.00023	0.00126752	0.0695216	0.00025648	0.000824989	-0.0013605	0.00187346	0.776234	-1.71789e-05	0.000105577	0.881086	0.000303126	0.00026637	-0.000218959	0.000825212	0.255125	0.000321475	0.000300093	-0.000266707	0.000909657	0.344389	0.000275136	0.000551081	-0.000804982	0.00135525	0.643802	2.61661	0.75884	6.0024	0.111493
19117_3_PPP1R14A_PP14A	PPP1R14A	GBS	Inverse variance weighted	rs10408973; rs12975244; rs138765721; rs148784272; rs17884442; rs332842; rs35648526; rs4075613; rs56039808; rs71354995; rs7254832; rs7255990; rs73044990; rs77856404	14	0.000658513	0.000207406	0.000251998	0.00106503	1.00066	1.00025	1.00107	0.00149835	0.0753336	0.000249425	0.000130274	-5.91163e-06	0.000504762	0.0604776	1.68954e-06	1.8758e-05	0.928542	0.000207605	0.00011391	-1.56592e-05	0.00043087	0.0683745	-0.000310337	0.000751204	-0.0017827	0.00116202	0.681017	-0.000310337	0.000729895	-0.00174093	0.00112026	0.672252	0.56377	0.989602	67.5423	0.183335
4440_15_FCRL3_FCRL3	FCRL3	GBS	Inverse variance weighted	rs10158440; rs10752623; rs10796984; rs10796990; rs111628484; rs111824950; rs112218287; rs11264740; rs11264885; rs112666267; rs113622174; rs114020366; rs114027441; rs114309026; rs114553976; rs114621858; rs114748411; rs115366335; rs115783955; rs11585674; rs116598043; rs11810715; rs1183449; rs12036912; rs12039810; rs12128746; rs12402076; rs13313054; rs1332714; rs138449995; rs139219507; rs139843747; …	113	-0.000163016	5.12999e-05	-0.000263564	-6.24683e-05	0.999837	0.999736	0.999938	0.00148444	0.0753336	-0.000703522	0.000655793	-0.00198888	0.000581832	0.311291	0.000126557	6.99955e-05	0.104052	0.000655209	0.000320055	2.79011e-05	0.00128252	0.0406408	0.000610891	0.000397799	-0.000168796	0.00139058	0.15563	0.000638232	0.000530875	-0.000402283	0.00167875	0.256971	5.48031	0.48384	10.7952	0.290007
3299_29_CNTN5_Contactin_5	CNTN5	GBS	Inverse variance weighted	rs1018158; rs10219369; rs10750186; rs10790340; rs10892795; rs11218057; rs11219206; rs11223575; rs11223788; rs117047691; rs118184132; rs12221492; rs140423774; rs142650761; rs147151769; rs1494467; rs1504708; rs17132819; rs17697327; rs190853037; rs1939699; rs2100832; rs2726416; rs34962206; rs4528296; rs61471899; rs61893378; rs66915547; rs67515794; rs7114689; rs74521112; rs770564; rs770588; rs7794091…	36	0.000350323	0.000109862	0.000134994	0.000565652	1.00035	1.00014	1.00057	0.00142882	0.0753336	-5.91342e-06	5.67207e-05	-0.000117086	0.000105259	0.917182	2.14237e-05	1.74281e-05	0.221945	8.4161e-05	4.91737e-05	-1.22195e-05	0.000180542	0.0869884	0.000820789	0.00147185	-0.00206404	0.00370562	0.578351	0.000820789	0.00159787	-0.00231105	0.00395262	0.608635	12.8337	0.381247	102.458	0.332725
7779_86_CHST11_CHSTB	CHST11	GBS	Inverse variance weighted	rs10778339; rs10861107; rs10861258; rs11112069; rs11112100; rs11112147; rs111850578; rs112368873; rs11611620; rs11614814; rs116922401; rs117380055; rs117580048; rs117638112; rs118000883; rs118190482; rs12579643; rs1353191; rs138888747; rs139755435; rs145125003; rs146776981; rs150376682; rs151099807; rs1564892; rs1622100; rs17035985; rs17806300; rs17812685; rs2252511; rs2374395; rs2694417; rs28888…	54	-0.000284383	9.2066e-05	-0.000464833	-0.000103934	0.999716	0.999535	0.999896	0.00200896	0.0978919	-0.000188933	0.00058379	-0.00133316	0.000955296	0.759315	-6.49759e-06	6.56222e-05	0.924973	-2.04551e-05	0.000273514	-0.000556544	0.000515633	0.940385	6.87266e-06	0.000292615	-0.000566652	0.000580398	0.982023	-0.000136559	0.000582699	-0.00127865	0.00100553	0.822501	57.7257	0.958661	6.47546	0.262663
8960_3_ERAP2_LRAP	ERAP2	GBS	Inverse variance weighted	rs10039917; rs10043782; rs10063542; rs10067766; rs10075469; rs10076458; rs10515255; rs111370908; rs111489916; rs111892385; rs112142532; rs112933102; rs113350557; rs113422867; rs113435652; rs113957748; rs114010981; rs114055671; rs114499044; rs114507131; rs114760309; rs114803508; rs114928905; rs115059230; rs115090296; rs115241064; rs115275928; rs115609746; rs115642448; rs115833088; rs115910131; rs1…	140	7.33767e-05	2.38071e-05	2.67148e-05	0.000120039	1.00007	1.00003	1.00012	0.00205519	0.0978919	-0.000262091	0.00030219	-0.000854383	0.000330201	0.392659	3.40545e-05	4.06715e-05	0.409042	-0.000193003	0.000164583	-0.000515585	0.00012958	0.240925	-0.000125298	0.000176246	-0.00047074	0.000220145	0.482445	-0.000229542	0.000320692	-0.000858098	0.000399013	0.479489	147.576	0.125841	43.6205	0.0516037
18173_11_AKR7A3_ARK73	AKR7A3	GBS	Inverse variance weighted	rs1065658; rs10733035; rs10917520; rs10917525; rs10917545; rs113399753; rs114059822; rs115361338; rs11582047; rs11586648; rs116191607; rs116775102; rs12094043; rs12405546; rs138211595; rs140737118; rs141499155; rs143187056; rs144924770; rs149246656; rs150224334; rs150351044; rs150430965; rs17400406; rs189179003; rs2038877; rs214347; rs2254648; rs35721361; rs4655163; rs4912016; rs4912045; rs565823…	55	-0.000265186	8.68865e-05	-0.000435484	-9.48885e-05	0.999735	0.999565	0.999905	0.00227249	0.100322	-0.000138107	0.000464887	-0.00104928	0.000773072	0.773976	5.73414e-06	5.53696e-05	0.920067	-0.000373342	0.00030688	-0.000974826	0.000228142	0.223766	-0.000255313	0.000386149	-0.00101216	0.000501538	0.52506	9.24052e-05	0.000495971	-0.000879698	0.00106451	0.856332	15.8824	0.19668	10.2505	0.247882
8288_27_APOH_b2_Glycoprotein_I	APOH	GBS	Inverse variance weighted	rs111481700; rs112106670; rs11651447; rs117524772; rs117791307; rs118090701; rs139060482; rs144332534; rs148557557; rs17763142; rs17769593; rs2007085; rs377621139; rs4791166; rs61347494; rs72843391; rs8075247; rs8178858; rs9652864; rs9889663; rs9891543; rs9901697	22	-0.000277133	9.0666e-05	-0.000454838	-9.94276e-05	0.999723	0.999545	0.999901	0.00223836	0.100322
2652_15_PLAUR_suPAR	PLAUR	GBS	Inverse variance weighted	rs113149994; rs116990404; rs117481364; rs12974077; rs140650114; rs143007584; rs1799778; rs2239372; rs2302524; rs346048; rs346056; rs3810375; rs4251824; rs4251840; rs62114809; rs62116961; rs75461799; rs79528728; rs8113762	19	0.000476832	0.000156088	0.0001709	0.000782764	1.00048	1.00017	1.00078	0.00225135	0.100322
12560_9_NT5C_NT5C	NT5C	GBS	Inverse variance weighted	rs111346516; rs112529405; rs112865816; rs113278239; rs11655219; rs11655349; rs117325215; rs117914695; rs11870342; rs12149968; rs12943414; rs145359894; rs1471454; rs147326228; rs1661694; rs1661707; rs1671033; rs187586498; rs2071193; rs28526119; rs4788867; rs4788894; rs4789084; rs4789139; rs6501857; rs7216952; rs72844518; rs72852259; rs76624186; rs77018335; rs80231131; rs8073615; rs9891383; rs98988…	34	0.000234443	7.73387e-05	8.28593e-05	0.000386027	1.00023	1.00008	1.00039	0.00243437	0.10491	-3.90563e-05	0.000149801	-0.000332666	0.000254553	0.796847	-2.22421e-05	2.4457e-05	0.373439	1.53327e-05	0.000145968	-0.000270765	0.000301431	0.916343	-2.36911e-07	0.000395555	-0.000775524	0.000775051	0.999528	-2.36911e-07	0.000460805	-0.000903416	0.000902942	0.999594	35.1844	0.826045	11.3153	0.95629
13381_49_B4GALT1_B4GT1	B4GALT1	GBS	Inverse variance weighted	rs10122739; rs117472807; rs117806129; rs13295977; rs144088720; rs149662767; rs150548975; rs182091184; rs28645680; rs62544391; rs7019909; rs74714468; rs75063899; rs874200	14	-0.000520309	0.000172357	-0.000858128	-0.000182489	0.99948	0.999142	0.999818	0.00253787	0.106827
9357_4_CREG1_CREG1	CREG1	GBS	Inverse variance weighted	rs151178787; rs2076464; rs2794984; rs35591543; rs6663219; rs7513428; rs7514148; rs7527714; rs78452229	9	0.000536889	0.000178543	0.000186946	0.000886833	1.00054	1.00019	1.00089	0.00263783	0.108511	-0.000181738	0.00013231	-0.000441066	7.75899e-05	0.174684	5.8793e-06	2.41915e-05	0.80881	-0.000231247	9.57606e-05	-0.000418937	-4.35558e-05	0.0157421	-0.00025777	0.000102443	-0.000458559	-5.69803e-05	0.0145093	-0.000304062	0.00017098	-0.000639184	3.10592e-05	0.0803305	24.0871	0.570986	67.2876	0.241838
3175_51_ADAMTS13_ATS13	ADAMTS13	GBS	Inverse variance weighted	rs10793954; rs10901182; rs10901192; rs10993861; rs10993958; rs111568723; rs112091335; rs11243772; rs11243826; rs11243913; rs11244014; rs11244024; rs113242965; rs114510132; rs114667516; rs1150061; rs11516159; rs115166192; rs116400389; rs116856166; rs117056642; rs117098121; rs117315606; rs117338100; rs117521916; rs117572863; rs117741193; rs117780326; rs117877503; rs11791104; rs11791358; rs117930080…	148	-0.00012514	4.1751e-05	-0.000206972	-4.33077e-05	0.999875	0.999793	0.999957	0.00272396	0.109564	-0.000135147	0.000182432	-0.000492713	0.000222418	0.463135	8.43079e-06	2.13157e-05	0.694561	-9.93629e-05	0.000145541	-0.000384623	0.000185897	0.494787	-0.000114487	0.000156915	-0.000422039	0.000193066	0.469776	-3.77917e-05	0.000239625	-0.000507457	0.000431874	0.875458	0.0062776	0.936849	28.8504	0.904792
9216_100_PLXNB2_PLXB2	PLXNB2	GBS	Inverse variance weighted	rs1055271; rs111895783; rs112640312; rs113046252; rs113219571; rs113475910; rs11547731; rs115578656; rs117334902; rs117539518; rs117759723; rs117800807; rs12167247; rs13055562; rs131780; rs137881; rs137898; rs138111542; rs138214; rs138504849; rs139784; rs140753100; rs141303849; rs141341042; rs141424920; rs143657796; rs144690500; rs144900791; rs145946056; rs146470609; rs147527658; rs149049272; rs1…	82	0.000160302	5.39454e-05	5.45687e-05	0.000266035	1.00016	1.00005	1.00027	0.00296297	0.111729	7.01767e-05	0.000230831	-0.000382253	0.000522606	0.763631	-2.59883e-06	3.62324e-05	0.94339	0.000108509	0.000159578	-0.000204264	0.000421282	0.49652	0.000733783	0.00159996	-0.00240214	0.0038697	0.650314	0.000733783	0.00153088	-0.00226675	0.00373432	0.635718	29.2917	0.956737	24.6627	0.481396
14711_27_CST6_Cystatin_M	CST6	GBS	Inverse variance weighted	rs10791837; rs140675894; rs150934757; rs479549; rs60576917; rs72930942; rs75402887; rs78171479	8	-0.000617044	0.000207303	-0.00102336	-0.000210729	0.999383	0.998977	0.999789	0.00291534	0.111729	2.01859e-05	9.0331e-05	-0.000156863	0.000197235	0.823797	-1.69926e-05	1.40623e-05	0.230802	1.54237e-07	9.42302e-05	-0.000184537	0.000184845	0.998694	0.000509199	0.00158181	-0.00259115	0.00360955	0.748429	0.000509199	0.00158752	-0.00260234	0.00362074	0.749303	18.2205	0.441219	63.2805	0.784449
9183_7_IFNAR1_IFN_a_b_R1	IFNAR1	GBS	Inverse variance weighted	rs1018757; rs10854371; rs11088240; rs11088275; rs111846453; rs117374945; rs117404472; rs117544228; rs117580859; rs117651419; rs117789325; rs118136136; rs11909204; rs12627454; rs13048068; rs13051195; rs13052524; rs13052529; rs137939943; rs138257499; rs138860718; rs139840448; rs143562043; rs146538482; rs148457122; rs149489244; rs149786025; rs17632819; rs17860260; rs17875873; rs17875878; rs17879705;…	98	-0.000134893	4.52344e-05	-0.000223552	-4.6233e-05	0.999865	0.999776	0.999954	0.00286301	0.111729	2.05061e-05	0.000295716	-0.000559098	0.00060011	0.945441	-1.7389e-05	3.41849e-05	0.616837	-0.000120311	0.000189956	-0.000492624	0.000252002	0.526497	-0.000121301	0.000187957	-0.000489697	0.000247095	0.526026	-0.000346378	0.000369508	-0.00107061	0.000377858	0.359735	25.0977	0.400466	22.4264	0.263553
9482_110_NUDT9_NUDT9	NUDT9	GBS	Inverse variance weighted	rs10013990; rs28529046; rs28624955; rs35304276; rs9790615	5	0.000798305	0.000272354	0.000264491	0.00133212	1.0008	1.00026	1.00133	0.00337732	0.112005	-0.000100701	0.000107782	-0.000311954	0.000110552	0.354024	4.68965e-05	1.66242e-05	0.00654429	3.68977e-05	8.1533e-05	-0.000122907	0.000196702	0.650873	-0.000720832	0.00137012	-0.00340628	0.00196461	0.600786	-0.000720832	0.00128461	-0.00323866	0.001797	0.576834	0.984247	0.805064	51.6118	0.710171
10672_75_SFTPB_SP_B	SFTPB	GBS	Inverse variance weighted	rs111399212; rs112201273; rs112457817; rs112674146; rs1130866; rs114068223; rs114179578; rs114691084; rs115045779; rs115051156; rs116525145; rs11897381; rs12151742; rs1254895; rs12991467; rs13402783; rs13422558; rs141088882; rs141216638; rs141966470; rs145377580; rs146096154; rs146315686; rs149569572; rs1561329; rs17851881; rs180823482; rs2568199; rs34117913; rs34404720; rs41290037; rs4832173; rs…	43	-0.000262338	8.96724e-05	-0.000438096	-8.65796e-05	0.999738	0.999562	0.999913	0.00343893	0.112005	-0.000120077	0.000830106	-0.00174708	0.00150693	0.889062	-1.94298e-05	8.44442e-05	0.824601	-0.000216308	0.000304521	-0.00081317	0.000380554	0.477505	-0.000210321	0.000304339	-0.000806825	0.000386183	0.509071	-0.000197315	0.000582178	-0.00133838	0.000943753	0.74339	49.8988	0.477427	10.0327	0.186729
8885_6_CACNA2D3_CA2D3	CACNA2D3	GBS	Inverse variance weighted	rs10446427; rs10510774; rs11130434; rs113037847; rs114218694; rs114508675; rs115098295; rs115334924; rs116390880; rs117090650; rs11711956; rs11712786; rs11922560; rs13062287; rs13092176; rs13096326; rs13324191; rs138261795; rs143990086; rs146225890; rs147660324; rs147923027; rs1526582; rs1597309; rs17053677; rs17054629; rs188788627; rs200437234; rs2048804; rs2359651; rs34802409; rs35748372; rs377…	69	-0.000287587	9.71288e-05	-0.00047796	-9.72148e-05	0.999712	0.999522	0.999903	0.00306756	0.112005	-0.000372233	0.000232419	-0.000827775	8.33085e-05	0.143717	1.30677e-05	4.86688e-05	0.794365	-0.000272534	0.000168203	-0.000602212	5.71441e-05	0.105175	-0.00029657	0.000176615	-0.000642735	4.95952e-05	0.124039	-0.000310345	0.000318381	-0.000934371	0.000313682	0.35267	67.6564	0.962182	14.2139	0.114918
17738_7_CRNN_CRNN	CRNN	GBS	Inverse variance weighted	rs10494275; rs115113700; rs115951766; rs12033248; rs12035531; rs183270049; rs3124314; rs41267636; rs476589	9	-0.000729953	0.000249717	-0.0012194	-0.000240508	0.99927	0.998781	0.99976	0.00346536	0.112005	-3.19633e-05	9.33366e-05	-0.000214903	0.000150976	0.733037	1.093e-05	1.63795e-05	0.506777	3.78638e-05	9.0642e-05	-0.000139795	0.000215522	0.676145	3.63211e-05	7.53138e-05	-0.000111294	0.000183936	0.631102	-0.000191481	0.000177712	-0.000539795	0.000156834	0.284912	67.2321	0.0222111	81.0742	0.17198
14054_17_IL15RA_IL_15_Ra	IL15RA	GBS	Inverse variance weighted	rs10905916; rs111845808; rs11256053; rs11256251; rs11256272; rs11256610; rs11256929; rs11258630; rs113403802; rs116171295; rs117318602; rs12240985; rs12259375; rs12260706; rs12571627; rs12722557; rs1323657; rs138479843; rs140904447; rs141200498; rs143034162; rs143547051; rs144293331; rs145810566; rs148235865; rs148513083; rs148841219; rs149447514; rs151163206; rs151246931; rs17151105; rs184979795…	89	-0.000149351	5.10778e-05	-0.000249463	-4.9238e-05	0.999851	0.999751	0.999951	0.00345587	0.112005	-0.000490843	0.000351155	-0.00117911	0.000197421	0.18393	3.6794e-05	4.90218e-05	0.465344	-0.000202487	0.00022047	-0.000634609	0.000229635	0.358394	-0.000246378	0.000238762	-0.000714351	0.000221596	0.318472	-0.000144586	0.000374894	-0.000879378	0.000590205	0.705154	129.56	0.884829	8.94606	0.83449
3191_50_WFIKKN1_WFKN1	WFIKKN1	GBS	Inverse variance weighted	rs1045763; rs113601268; rs11860412; rs149546272; rs55798945; rs571456533; rs62032511; rs8054842	8	-0.000719763	0.000245243	-0.00120044	-0.000239087	0.99928	0.9988	0.999761	0.00333656	0.112005	0.00201132	0.00192124	-0.0017543	0.00577695	0.485419	-0.000196982	0.000162798	0.439693	-4.99302e-05	0.000433026	-0.000898662	0.000798801	0.908203	0.000247338	0.000417195	-0.000570363	0.00106504	0.613382	-0.00152054	0.00138885	-0.00424268	0.0012016	0.387845	15.3098	0.991733	2.509	0.113198
7198_197_FAM20B_FA20B	FAM20B	GBS	Inverse variance weighted	rs11577513; rs545791620; rs61310274; rs67498652; rs78417185	5	0.0013	0.000440185	0.000437238	0.00216276	1.0013	1.00044	1.00217	0.00314391	0.112005	-9.70765e-05	0.00329993	-0.00656495	0.0063708	0.981278	-2.41804e-05	0.000334697	0.954087	-0.000332288	0.000530857	-0.00137277	0.000708191	0.53135	-2.17962e-05	0.00078404	-0.00155851	0.00151492	0.980346	-2.17962e-05	0.000858899	-0.00170524	0.00166165	0.982059	52.2742	0.85258	0.271166	0.60255
16620_26_LY75_LY75	LY75	GBS	Inverse variance weighted	rs10185274; rs111552738; rs112267135; rs112536160; rs112538318; rs112613306; rs113182364; rs114081538; rs114216385; rs114294773; rs114432640; rs114480399; rs114599402; rs114815597; rs115143596; rs115164546; rs115584414; rs115666165; rs116295830; rs116500289; rs116501595; rs116652791; rs11680921; rs12617786; rs12692542; rs12694984; rs13024212; rs13394556; rs13399245; rs138152291; rs141083117; rs14…	126	-8.6747e-05	2.96333e-05	-0.000144828	-2.86657e-05	0.999913	0.999855	0.999971	0.00341868	0.112005
15486_126_AOC1_ABP1	AOC1	GBS	Inverse variance weighted	rs10156191; rs10224002; rs10244273; rs10247016; rs10250708; rs10251233; rs10261977; rs10263027; rs10263398; rs10264260; rs10278220; rs10378; rs10952300; rs112004785; rs112079539; rs112296648; rs112425461; rs112605216; rs113228832; rs113445799; rs113934147; rs113953390; rs114024820; rs11546671; rs117000473; rs117030356; rs117037503; rs117068596; rs117096255; rs117164924; rs117191184; rs117357915; …	197	-9.22149e-05	3.16195e-05	-0.000154189	-3.02408e-05	0.999908	0.999846	0.99997	0.003541	0.112442
16919_1_DBI_ACBP	DBI	GBS	Inverse variance weighted	rs10200558; rs116426656; rs116462473; rs11687754; rs13398766; rs13425622; rs139218656; rs141290061; rs146318663; rs149763918; rs1530561; rs2579644; rs55939202; rs62157031; rs62158528; rs62159588; rs72833275; rs72840936; rs75467150; rs7557802; rs7579169; rs78115599; rs79158537; rs838086	24	0.000378953	0.000130365	0.000123438	0.000634468	1.00038	1.00012	1.00063	0.00365075	0.113928	1.78077e-05	4.34556e-05	-6.73654e-05	0.000102981	0.682369	5.78354e-06	1.0452e-05	0.580602	-2.04178e-05	4.46543e-05	-0.00010794	6.71047e-05	0.647498	0.0031801	0.00281317	-0.00233371	0.0086939	0.259547	0.0031801	0.00293853	-0.00257942	0.00893961	0.280367	22.3963	0.612768	209.795	0.587391
7980_72_B3GNT2_B3GN2	B3GNT2	GBS	Inverse variance weighted	rs10200802; rs112232785; rs112860097; rs113308383; rs116618144; rs11677037; rs13031242; rs148345652; rs190589357; rs1997247; rs28753950; rs34012279; rs360797; rs4073090; rs4672497; rs61171401; rs62148412; rs6731963; rs6739427; rs72803363; rs72821348; rs7572994; rs7589969; rs76447347; rs78596578	25	-0.000431315	0.000148817	-0.000722997	-0.000139633	0.999569	0.999277	0.99986	0.00375211	0.115107	-0.000334723	0.000199251	-0.000725254	5.58093e-05	0.103028	3.35377e-05	2.43925e-05	0.179014	-3.15361e-06	0.000167369	-0.000331198	0.000324891	0.984967	-0.000300627	0.000912124	-0.00208839	0.00148714	0.743857	-0.000300627	0.000907049	-0.00207844	0.00147719	0.742477	75.7088	0.980002	22.9748	0.850051
3186_2_C2_C2	C2	GBS	Inverse variance weighted	rs1050486; rs1130144; rs1131112; rs114400264; rs115971093; rs12179536; rs12190030; rs1265115; rs1265764; rs146431191; rs147878625; rs154973; rs154977; rs188605322; rs2244546; rs241457; rs2516490; rs2523586; rs2532924; rs2596470; rs2596485; rs2596506; rs28361065; rs28375776; rs2856451; rs28744291; rs28752520; rs3104407; rs3130573; rs3131290; rs3132559; rs372243441; rs375244; rs3869094; rs3869098; …	60	0.000160435	5.54744e-05	5.17049e-05	0.000269164	1.00016	1.00005	1.00027	0.00382736	0.115459	0.000377704	0.00121684	-0.00200729	0.0027627	0.776573	-3.77813e-05	9.02791e-05	0.70374	-2.44341e-05	0.000444171	-0.000895009	0.00084614	0.95613	1.11687e-05	0.000535305	-0.00103803	0.00106037	0.984353	3.92203e-05	0.000552839	-0.00104434	0.00112278	0.946848	8.53522	0.201453	0.612103	0.893656
13116_25_CD177_CD177	CD177	GBS	Inverse variance weighted	rs10401982; rs10408005; rs10411716; rs10423741; rs10425455; rs10454103; rs112057634; rs112278379; rs112430616; rs112454260; rs11665703; rs11666650; rs11668974; rs11669067; rs11669818; rs11670708; rs116878540; rs116944723; rs117008693; rs117225404; rs117410802; rs117473000; rs117626043; rs117905210; rs118149610; rs118177040; rs11879826; rs12610476; rs12972416; rs12973760; rs138049621; rs138144559;…	144	8.77483e-05	3.06404e-05	2.76931e-05	0.000147804	1.00009	1.00003	1.00015	0.00418581	0.122437	-0.000205153	0.000258084	-0.000710998	0.000300693	0.438302	2.41469e-05	3.15008e-05	0.454512	-0.000149449	0.000226359	-0.000593112	0.000294213	0.509105	-0.000155811	0.000288401	-0.000721077	0.000409454	0.596026	-0.000281595	0.000344624	-0.000957059	0.000393869	0.425171	5.7809	0.328126	12.6214	0.700212
6404_20_C1QL1_C1QRF	C1QL1	GBS	Inverse variance weighted	rs111641596; rs117744326; rs117910967; rs118180322; rs12453467; rs12936109; rs139098453; rs1731902; rs17687796; rs2229011; rs2231650; rs2285427; rs3180912; rs36135500; rs4792963; rs62066016; rs68017435; rs7225162; rs77420430; rs77558624; rs8327; rs9900173	22	-0.000359117	0.000125426	-0.000604951	-0.000113283	0.999641	0.999395	0.999887	0.00419398	0.122437	-1.38453e-05	6.15918e-05	-0.000134565	0.000106875	0.822433	-2.17483e-07	1.09978e-05	0.984248	-2.43086e-06	5.70356e-05	-0.000114221	0.000109359	0.966004	-0.00165477	0.00353174	-0.00857699	0.00526744	0.640038	-0.00165477	0.0034405	-0.00839815	0.0050886	0.6312	40.9637	0.516371	139.114	0.857712
17156_72_DCLK1_DCAK1	DCLK1	GBS	Inverse variance weighted	rs12865014; rs1328640; rs1410625; rs148365440; rs150628856; rs1926318; rs2296643; rs4941826; rs7317107; rs77938242; rs79111603	11	0.000520308	0.000182813	0.000161994	0.000878623	1.00052	1.00016	1.00088	0.00442558	0.127148	-0.000240943	0.000274768	-0.000779488	0.000297601	0.414269	6.4727e-05	4.56424e-05	0.205937	-3.19709e-05	0.000176892	-0.00037868	0.000314738	0.856574	-4.09993e-05	0.000186006	-0.00040557	0.000323572	0.831835	0.000156645	0.000332263	-0.000494591	0.00080788	0.651662	4.06007	0.907415	9.32918	0.155894
15613_16_PNLIP_LIPP	PNLIP	GBS	Inverse variance weighted	rs147414236; rs363273; rs78206436	3	-0.00240379	0.000860412	-0.0040902	-0.000717382	0.997599	0.995918	0.999283	0.00520982	0.142875	-0.000405246	0.000860233	-0.0020913	0.00128081	0.657415	4.42256e-05	7.63772e-05	0.587666	0.00011856	0.000335865	-0.000539735	0.000776856	0.724088	0.000116426	0.000386473	-0.00064106	0.000873913	0.773389	0.000295989	0.000433468	-0.000553608	0.00114559	0.520188	51.7215	0.767897	2.87526	0.71921
19289_29_UROD_DCUP	UROD	GBS	Inverse variance weighted	rs10890311; rs10890324; rs113496085; rs114101587; rs114179096; rs11573590; rs1226757; rs12722911; rs12728857; rs12748035; rs147086684; rs149184412; rs16832028; rs17388318; rs17881357; rs191681000; rs1987309; rs272533; rs272565; rs2983712; rs2983714; rs3008979; rs3768440; rs41311195; rs6429548; rs6429564; rs659437; rs72671983; rs79480058; rs80147593; rs998418	31	-0.000337175	0.000120515	-0.000573384	-0.000100966	0.999663	0.999427	0.999899	0.00514537	0.142875	-4.46603e-05	0.000166866	-0.000371719	0.000282398	0.790317	2.31411e-05	2.18519e-05	0.2958	6.38757e-05	0.000134699	-0.000200134	0.000327885	0.635349	6.72018e-05	0.000169019	-0.000264075	0.000398479	0.692939	0.000152282	0.000252717	-0.000343043	0.000647608	0.550028	0.041767	0.838065	38.3598	0.588604
8900_28_NEO1_NEO1	NEO1	GBS	Inverse variance weighted	rs112515238; rs12913589; rs140159717; rs144970550; rs35030417; rs7180191; rs74933243; rs76075374; rs78760631; rs80246563; rs8038527	11	-0.000585319	0.000209318	-0.000995583	-0.000175056	0.999415	0.999005	0.999825	0.00516886	0.142875
8269_327_ARSK_ARSK	ARSK	GBS	Inverse variance weighted	rs116356369; rs62365862; rs6556877	3	-0.00098408	0.000353142	-0.00167624	-0.000291921	0.999016	0.998325	0.999708	0.00532577	0.143108	0.000109823	6.46698e-05	-1.69297e-05	0.000236576	0.0919961	-1.47093e-05	1.92225e-05	0.44561	9.77869e-05	4.30627e-05	1.3384e-05	0.00018219	0.023159	-0.00145864	0.00159843	-0.00459156	0.00167428	0.363252	-0.00145864	0.00170158	-0.00479374	0.00187646	0.392974	172.677	0.0459871	131.399	0.28568
16606_85_AKR1B1_Aldose_reductase	AKR1B1	GBS	Inverse variance weighted	rs2229542; rs75627053	2	-0.0012366	0.00044425	-0.00210733	-0.000365871	0.998764	0.997895	0.999634	0.00537643	0.143108
10445_20_APOM_ApoM	APOM	GBS	Inverse variance weighted	rs1050420; rs1056429; rs114119211; rs114813526; rs115241228; rs1265758; rs12660700; rs130071; rs13196568; rs17200810; rs190300559; rs2071279; rs2507993; rs2736186; rs2844479; rs3093553; rs3130955; rs3131005; rs34585796; rs367398; rs377763; rs3823402; rs3868078; rs4713354; rs4947328; rs547154; rs56227901; rs62395845; rs62404833; rs6906722; rs6928810; rs760294; rs79022003; rs805295; rs9262479; rs92…	39	0.00028949	0.000104575	8.45235e-05	0.000494456	1.00029	1.00008	1.00049	0.00563565	0.143669	5.06237e-05	0.000237014	-0.000413923	0.000515171	0.833565	5.23332e-07	3.04963e-05	0.986521	7.728e-05	0.000174426	-0.000264594	0.000419154	0.657727	0.000473085	0.00113856	-0.0017585	0.00270467	0.682966	0.000473085	0.00113871	-0.00175878	0.00270495	0.683003	6.76157	0.562563	21.0103	0.178117
18878_15_GREM1_GREM1	GREM1	GBS	Inverse variance weighted	rs10438339; rs11071887; rs11071897; rs111317222; rs113137317; rs11631936; rs11638698; rs116854980; rs116921402; rs117185798; rs117202960; rs117611307; rs117664086; rs117709134; rs117880751; rs11858940; rs12050872; rs1258755; rs12908251; rs12910336; rs12910679; rs12917529; rs139443078; rs139910208; rs140128513; rs140551763; rs141051032; rs141879469; rs142551207; rs142603474; rs144674978; rs1478645…	83	-0.000149346	5.38689e-05	-0.000254929	-4.37629e-05	0.999851	0.999745	0.999956	0.00556452	0.143669	0.000209599	0.000185759	-0.000154488	0.000573687	0.265898	6.20488e-06	2.60892e-05	0.813225	0.000234127	0.00015536	-7.03793e-05	0.000538633	0.131813	0.000115038	0.000419046	-0.000706293	0.000936368	0.785062	0.000115038	0.000441487	-0.000750276	0.000980351	0.79573	0.188617	0.910002	19.7211	0.997034
18873_8_CEACAM8_CEAM8	CEACAM8	GBS	Inverse variance weighted	rs10402361; rs10413906; rs116905402; rs12459454	4	-0.00137777	0.000497377	-0.00235263	-0.000402916	0.998623	0.99765	0.999597	0.00560423	0.143669	7.83136e-05	0.000635108	-0.0011665	0.00132313	0.906667	-5.45515e-05	8.0504e-05	0.528091	-0.000329369	0.000354959	-0.00102509	0.000366351	0.353456	-0.000263871	0.000502687	-0.00124914	0.000721395	0.61846	-0.000349211	0.000495799	-0.00132098	0.000622554	0.507623	4.21458	0.239207	2.09995	0.835149
9188_119_CXCL9_MIG	CXCL9	GBS	Inverse variance weighted	rs1348204; rs2276886	2	0.00166793	0.000606188	0.000479799	0.00285606	1.00167	1.00048	1.00286	0.00593226	0.149131	-0.000478541	0.00049481	-0.00144837	0.000491287	0.377902	7.70685e-05	5.66442e-05	0.231769	-7.55433e-05	0.000385836	-0.000831782	0.000680696	0.844774	-0.000237305	0.000739738	-0.00168719	0.00121258	0.759244	-0.000237305	0.000856257	-0.00191557	0.00144096	0.790972	47.9522	0.595458	4.42959	0.489359
6234_74_VIT_VITRN	VIT	GBS	Inverse variance weighted	rs10170548; rs10195325; rs10439449; rs10490666; rs11124532; rs111543242; rs112134674; rs112164165; rs113326197; rs114444970; rs114455287; rs115174712; rs116393146; rs116464112; rs116816240; rs11692416; rs12712516; rs13031586; rs13391752; rs13396420; rs13403956; rs13431480; rs1367149; rs138234219; rs140104536; rs140486883; rs142713596; rs143225635; rs144335740; rs148876822; rs149269918; rs14959484…	87	0.000167671	6.13409e-05	4.74431e-05	0.000287899	1.00017	1.00005	1.00029	0.00626779	0.153307	7.3185e-05	6.584e-05	-5.58613e-05	0.000202231	0.26826	-1.89451e-05	1.33936e-05	0.159473	1.75443e-05	6.6282e-05	-0.000112368	0.000147457	0.791247	-0.00106777	0.00131622	-0.00364756	0.00151202	0.418616	-0.00106777	0.00129604	-0.003608	0.00147247	0.411424	29.5319	0.835607	128.446	0.708349
2580_83_MPO_Myeloperoxidase	MPO	GBS	Inverse variance weighted	rs10445323; rs112605641; rs117575178; rs117836409; rs11869546; rs12051896; rs12150552; rs12232532; rs12449936; rs12451466; rs12945095; rs12945949; rs12949434; rs140384738; rs140972189; rs143454846; rs146512685; rs16942800; rs17174788; rs17835070; rs181257; rs2586086; rs34097845; rs35892171; rs36056793; rs4793923; rs4793933; rs56378716; rs59516185; rs60011459; rs62058369; rs62081796; rs62636635; r…	47	0.000225323	8.23103e-05	6.39949e-05	0.000386651	1.00023	1.00006	1.00039	0.00619113	0.153307
8606_39_GPNMB_GPNMB	GPNMB	GBS	Inverse variance weighted	rs10231712; rs10233299; rs10487597; rs111789364; rs111867002; rs11532668; rs116887923; rs117553438; rs117970055; rs12539834; rs12700461; rs13242809; rs143026417; rs148140007; rs149283044; rs149821; rs151233420; rs1608557; rs1728326; rs1818879; rs199659; rs272708; rs274026; rs274037; rs3114710; rs34281173; rs35620312; rs377383; rs57896859; rs58856240; rs62449832; rs62466493; rs6461712; rs73072592;…	42	0.00027695	0.000101491	7.80272e-05	0.000475872	1.00028	1.00008	1.00048	0.00635637	0.1534	-0.000294421	0.000600799	-0.00147199	0.000883144	0.639083	6.21279e-05	5.81181e-05	0.320543	0.000307123	0.000282776	-0.000247119	0.000861365	0.277435	0.00134005	0.00114572	-0.000905554	0.00358565	0.27582	0.00134005	0.00110573	-0.000827184	0.00350728	0.260123	1.62427	0.44391	4.30941	0.74353
17331_138_KREMEN1_KREM1	KREMEN1	GBS	Inverse variance weighted	rs113501992; rs132268; rs132325; rs134557; rs140910498; rs149025121; rs17486417; rs2097471; rs2205771; rs28422478; rs2881726; rs35755679; rs4333024; rs56083406; rs5762629; rs5763003; rs5997447; rs7287249; rs73156525; rs79378907	20	0.000454855	0.00016733	0.000126889	0.000782822	1.00045	1.00013	1.00078	0.00656153	0.154238	-8.79905e-06	4.2392e-05	-9.18874e-05	7.42893e-05	0.835818	7.09629e-06	1.17561e-05	0.546898	-3.89445e-05	4.49734e-05	-0.000127092	4.92033e-05	0.38652	2.95342e-05	0.00419945	-0.00820139	0.00826046	0.994397	2.95342e-05	0.0045151	-0.00882005	0.00887912	0.994789	102.664	0.254059	180.745	0.271962
19130_81_SERPINB8_SPB8	SERPINB8	GBS	Inverse variance weighted	rs11537989; rs12967154; rs140427017; rs189235919; rs213066; rs28374149; rs28393873; rs2850709; rs28532272; rs35453062; rs3826616; rs67958888; rs7241187; rs72933151; rs75188806; rs76403319; rs77473067; rs8088536	18	-0.000371698	0.000136701	-0.000639632	-0.000103765	0.999628	0.999361	0.999896	0.00654671	0.154238	-9.82759e-05	6.83765e-05	-0.000232294	3.57419e-05	0.152779	-5.56134e-06	1.121e-05	0.620567	-0.000156391	7.10949e-05	-0.000295737	-1.70453e-05	0.0278243	-0.000267432	0.00203648	-0.00425893	0.00372407	0.895701	-0.000267432	0.00200629	-0.00419976	0.00366489	0.894141	1.25807	0.533106	119.122	0.949676
16892_23_ENPP2_ENPP2	ENPP2	GBS	Inverse variance weighted	rs10109973; rs10111952; rs117372325; rs117828756; rs12541735; rs12548223; rs13261466; rs142280379; rs146892798; rs147305264; rs147955591; rs1509347; rs17216215; rs17820797; rs191996426; rs56005640; rs58361300; rs72680342; rs77446763; rs77629956; rs7829390; rs80150413	22	-0.000451191	0.000166771	-0.000778063	-0.00012432	0.999549	0.999222	0.999876	0.00682116	0.156633	-0.000489677	0.000519368	-0.00150764	0.000528284	0.370385	2.28645e-05	4.68925e-05	0.637494	-0.000230509	0.000292342	-0.000803499	0.000342482	0.43041	-0.000229557	0.00036202	-0.000939116	0.000480003	0.540249	-0.00034293	0.000445556	-0.00121622	0.00053036	0.459292	4.09444	0.0430244	3.16445	0.957416
17791_25_HPCAL1_HPCL1	HPCAL1	GBS	Inverse variance weighted	rs11685681; rs13031382; rs6737972; rs6743332	4	0.00104844	0.000387635	0.000288675	0.0018082	1.00105	1.00029	1.00181	0.00683645	0.156633	0.000128056	0.000527053	-0.000904967	0.00116108	0.811323	9.18899e-06	5.34268e-05	0.865743	0.000267606	0.000244328	-0.000211276	0.000746488	0.273396	0.000274174	0.000247774	-0.000211463	0.000759811	0.284849	0.000274174	0.000391599	-0.00049336	0.00104171	0.493896	112.999	0.142726	19.7964	0.179883
9869_28_NFKB1_NF_kappa_B_p105	NFKB1	GBS	Wald ratio	rs230539	1	0.00208676	0.000777778	0.000562314	0.0036112	1.00209	1.00056	1.00362	0.00729705	0.165096	0.0001269	0.000571869	-0.000993962	0.00124776	0.835257	-7.01347e-05	4.93884e-05	0.228613	-0.000331104	0.000311502	-0.000941649	0.00027944	0.287815	-0.000273625	0.000315619	-0.000892238	0.000344988	0.425611	-0.00030835	0.000617261	-0.00151818	0.000901482	0.638597	12.8585	0.913499	4.29871	0.367087
9341_1_PDGFD_PDGFD	PDGFD	GBS	Inverse variance weighted	rs10791630; rs11225755; rs11225878; rs11226094; rs11226114; rs11226123; rs11226137; rs11226181; rs11226429; rs11226621; rs112832351; rs112997709; rs113082464; rs115327561; rs115761132; rs1160816; rs117994327; rs12420681; rs138275867; rs1384784; rs142419042; rs145755573; rs1488962; rs149570612; rs17101970; rs17403278; rs183371130; rs1939536; rs2167344; rs2408751; rs2512557; rs2515082; rs2671356; r…	48	-0.000245574	9.19493e-05	-0.000425794	-6.53533e-05	0.999754	0.999574	0.999935	0.00756812	0.169115	0.000376944	0.000235508	-8.46524e-05	0.00083854	0.117546	-4.56591e-05	2.7039e-05	0.099271	9.89124e-05	0.000165396	-0.000225264	0.000423089	0.549818	-0.000336944	0.00197836	-0.00421454	0.00354065	0.865621	-0.000336944	0.00187267	-0.00400738	0.00333349	0.858118	18.8631	0.0420357	48.3638	0.144625
16836_1_CFHR3_FHR3	CFHR3	GBS	Inverse variance weighted	rs10922098; rs1337169; rs61820876; rs75990074; rs76258418	5	-0.000939215	0.000354826	-0.00163467	-0.000243756	0.999061	0.998367	0.999756	0.00812161	0.176076	-7.16602e-05	0.00109242	-0.0022128	0.00206948	0.953665	4.09006e-05	9.9672e-05	0.721332	9.58813e-05	0.000382689	-0.000654189	0.000845951	0.802165	8.17458e-05	0.000406249	-0.000714503	0.000877994	0.853396	0.000131884	0.000567182	-0.000979793	0.00124356	0.831091	139.401	0.00105119	2.64149	0.266936
11428_31_PDLIM1_PDLI1	PDLIM1	GBS	Wald ratio	rs1328599	1	-0.00186115	0.000704097	-0.00324118	-0.000481123	0.998141	0.996764	0.999519	0.00820977	0.176076																								91.3363	0.225217
9251_28_MAN2B2_MA2B2	MAN2B2	GBS	Inverse variance weighted	rs10008912; rs10024963; rs10155062; rs10937680; rs111803230; rs111965532; rs112326327; rs112646682; rs112909607; rs114250777; rs114312907; rs114321533; rs114353106; rs114816356; rs115751807; rs115914905; rs115962496; rs116307365; rs116495677; rs116544638; rs116837201; rs11726648; rs11727636; rs11729302; rs11946482; rs12506309; rs12506491; rs12510392; rs12512657; rs13119074; rs13127967; rs13129245…	123	-0.000107138	4.05688e-05	-0.000186653	-2.76231e-05	0.999893	0.999813	0.999972	0.00826875	0.176076
18236_3_HSPC159_LEGL	LGALSL	GBS	Inverse variance weighted	rs147805574; rs190182680; rs78459351	3	0.00138285	0.00052192	0.000359885	0.00240581	1.00138	1.00036	1.00241	0.00806013	0.176076
11265_8_ALDH1A1_Retinal_dehydrogenase_1	ALDH1A1	GBS	Inverse variance weighted	rs10429484; rs151094377; rs2226111; rs348452; rs7873310	5	0.000945414	0.000360007	0.0002398	0.00165103	1.00095	1.00024	1.00165	0.00863701	0.181779	0.00017452	0.00046919	-0.000745092	0.00109413	0.717683	7.18753e-06	5.61731e-05	0.900723	0.000282898	0.000229287	-0.000166505	0.000732301	0.217271	0.000308477	0.000249816	-0.000181163	0.000798116	0.242626	0.000378873	0.000331982	-0.000271812	0.00102956	0.278004	1.05099	0.305279	6.7532	0.748521
4866_59_NTRK2_TrkB	NTRK2	GBS	Wald ratio	rs1624327	1	0.00205425	0.00078739	0.000510968	0.00359754	1.00206	1.00051	1.0036	0.00908236	0.183408	0.000138664	0.000450375	-0.000744071	0.0010214	0.764487	-5.93047e-06	5.4747e-05	0.915881	3.09097e-05	0.000225984	-0.00041202	0.000473839	0.891206	1.43054e-05	0.000250177	-0.000476042	0.000504653	0.955426	0.000147688	0.000410232	-0.000656367	0.000951743	0.725656	39.627	0.531659	8.47719	0.582331
3431_54_EPHA1_EphA1	EPHA1	GBS	Inverse variance weighted	rs111448384; rs112619771; rs113104457; rs1131883; rs117133027; rs11769787; rs11771082; rs117926980; rs117978799; rs118134335; rs12537440; rs12671578; rs138744483; rs138837727; rs139921285; rs140269049; rs141354594; rs143804816; rs145473369; rs147113355; rs147652627; rs150716786; rs17781690; rs185158540; rs187049526; rs187600325; rs188771741; rs200085936; rs2189874; rs2242490; rs2242601; rs2848376…	66	0.000130309	5.00872e-05	3.21383e-05	0.00022848	1.00013	1.00003	1.00023	0.00927773	0.183408	7.90072e-05	6.28775e-05	-4.42326e-05	0.000202247	0.210946	-1.2736e-05	1.13562e-05	0.263929	4.96812e-05	5.71906e-05	-6.24124e-05	0.000161775	0.385014	0.000555149	0.0023235	-0.00399892	0.00510922	0.811497	0.000555149	0.00234013	-0.00403151	0.00514181	0.812811	57.589	0.966598	120.644	0.930496
14134_49_AMIGO2_AMGO2	AMIGO2	GBS	Inverse variance weighted	rs215397; rs61927966; rs76918830; rs79609374; rs832742; rs854890; rs854891	7	-0.000853533	0.000326691	-0.00149385	-0.000213218	0.999147	0.998507	0.999787	0.00898404	0.183408	-0.000405522	0.000230925	-0.000858135	4.70909e-05	0.0936509	5.74395e-05	3.5811e-05	0.123657	-0.000220914	0.000152678	-0.000520163	7.83348e-05	0.147917	-0.00090581	0.00224124	-0.00529864	0.00348702	0.69	-0.00090581	0.00224175	-0.00529964	0.00348802	0.690067	170.948	0.822587	18.7189	0.603167
3305_6_DLL4_DLL4	DLL4	GBS	Wald ratio	rs35748882	1	0.00256288	0.000985722	0.000630862	0.00449489	1.00257	1.00063	1.00451	0.00932238	0.183408	9.44643e-06	4.63785e-05	-8.14553e-05	0.000100348	0.838789	-1.11327e-05	9.4733e-06	0.241188	-6.73253e-06	4.44529e-05	-9.38601e-05	8.03951e-05	0.879618	-0.00128214	0.00364211	-0.00842068	0.00585641	0.725147	-0.00128214	0.00367579	-0.00848668	0.00592241	0.727564	15.5928	0.96027	237.8	0.222365
5508_62_CTSD_Cathepsin_D	CTSD	GBS	Inverse variance weighted	rs10794359; rs10839714; rs11031861; rs11245956; rs116971356; rs117246613; rs117391892; rs11824983; rs12792005; rs144035195; rs150296709; rs1881507; rs2004425; rs201293884; rs2075854; rs2292963; rs2334489; rs2735740; rs28631755; rs34740827; rs35071479; rs35619543; rs35779873; rs3858521; rs4752744; rs4752747; rs4752777; rs55744154; rs55861089; rs58528952; rs61867137; rs61868776; rs61868973; rs61869…	46	0.000261946	0.000100641	6.46897e-05	0.000459203	1.00026	1.00006	1.00046	0.00924724	0.183408	8.36688e-05	0.000614889	-0.00112151	0.00128885	0.89476	-1.3761e-05	6.20509e-05	0.829443	-0.000192923	0.000287597	-0.000756613	0.000370768	0.502342	-0.000113251	0.000330297	-0.000760634	0.000534131	0.73879	-0.00052433	0.000446882	-0.00140022	0.000351559	0.267861	56.5312	0.34454	13.9409	0.124441
12395_86_DARS2_SYDM	DARS2	GBS	Inverse variance weighted	rs141298312; rs61827881; rs7553539	3	0.00101485	0.000387896	0.000254579	0.00177513	1.00102	1.00025	1.00178	0.00888868	0.183408	-0.000158539	0.000325671	-0.000796854	0.000479777	0.63595	2.96556e-05	4.25982e-05	0.500767	-1.67654e-05	0.000231752	-0.000470999	0.000437468	0.94233	-4.79071e-05	0.000239014	-0.000516374	0.00042056	0.844496	0.000624465	0.0003131	1.07879e-05	0.00123814	0.0693259	137.577	0.0657022	6.65867	0.826013
17777_31_SDSL_SDSL	SDSL	GBS	Inverse variance weighted	rs11066490; rs113152874; rs11608652; rs116092857; rs117611588; rs12307045; rs1319875; rs139381554; rs140805329; rs146936772; rs2891469; rs3847955; rs4767066; rs61930473; rs61942309; rs7310667; rs77481393	17	0.000362619	0.000139917	8.83821e-05	0.000636856	1.00036	1.00009	1.00064	0.00955095	0.184039	-8.15409e-05	0.000115748	-0.000308408	0.000145326	0.483698	-7.63314e-06	1.78339e-05	0.670079	-0.000190834	0.000103789	-0.00039426	1.25918e-05	0.0659625	-0.000103498	0.00121518	-0.00248525	0.00227826	0.932387	-0.000103498	0.00126856	-0.00258988	0.00238288	0.935226	27.0993	0.857713	52.6241	0.84429
4374_45_GDF15_MIC_1	GDF15	GBS	Inverse variance weighted	rs10404960; rs10421536; rs10421611; rs111679493; rs111790312; rs112949659; rs114681259; rs11668620; rs11670016; rs11673146; rs11673587; rs117427429; rs117860403; rs117935688; rs118003109; rs1227731; rs1227732; rs138086622; rs138277637; rs139531520; rs141574788; rs142138315; rs142320622; rs143579538; rs144144745; rs144389044; rs144778697; rs145168443; rs146054484; rs147063846; rs147105422; rs14770…	71	0.000158989	6.13662e-05	3.87117e-05	0.000279267	1.00016	1.00004	1.00028	0.00957449	0.184039	0.000321655	0.000409728	-0.000481412	0.00112472	0.44765	-6.1794e-05	5.4857e-05	0.281996	-5.1164e-05	0.000229498	-0.000500981	0.000398653	0.823584	-1.49364e-05	0.000252168	-0.000509185	0.000479312	0.953668	-0.000445019	0.000439302	-0.00130605	0.000416013	0.329537	24.0174	0.0647982	15.5936	0.210565
11237_49_PCOLCE_PCOC1	PCOLCE	GBS	Inverse variance weighted	rs111255152; rs12538820; rs13222543; rs149319219; rs150888966; rs221773; rs2720393; rs314296; rs35061193; rs4729670; rs60209506; rs62482175; rs73179278; rs7385804; rs76483787; rs77227535; rs7794549	17	-0.000477639	0.000184574	-0.000839405	-0.000115873	0.999522	0.999161	0.999884	0.0096595	0.184039																								24.9975	0.933626
11109_56_SVEP1_SVEP1	SVEP1	GBS	Inverse variance weighted	rs1010788; rs1049927; rs10512398; rs10759379; rs10816956; rs10817082; rs10980140; rs10980324; rs10980368; rs10980453; rs111718653; rs113632189; rs113941034; rs117352212; rs117584091; rs117649083; rs117663452; rs117900161; rs11792528; rs12000829; rs12335533; rs12341362; rs12350319; rs13284095; rs13300887; rs1359876; rs139854432; rs140993001; rs141937351; rs145419292; rs145734823; rs146209087; rs14…	83	0.000158997	6.15523e-05	3.83541e-05	0.000279639	1.00016	1.00004	1.00028	0.00979129	0.184607	0.000267227	0.000186637	-9.85804e-05	0.000633035	0.160166	-6.69576e-05	2.41915e-05	0.00858778	-6.88944e-05	0.000150941	-0.000364739	0.000226951	0.648079	5.85698e-05	0.00055668	-0.00103252	0.00114966	0.916733	-0.000434314	0.000626654	-0.00166255	0.000793927	0.492271	71.3977	0.658657	45.7002	0.213699
5621_64_THSD1_THSD1	THSD1	GBS	Inverse variance weighted	rs118023939; rs118189338; rs12430506; rs12864768; rs1318007; rs141284373; rs144876910; rs17530689; rs1891944; rs1998610; rs2214422; rs342778; rs374844728; rs4259950; rs4885982; rs4886036; rs4943029; rs567944; rs61952460; rs61957368; rs7318017; rs7318813; rs77831190; rs7987897; rs7999275; rs886347; rs9535676; rs9536283; rs9536307; rs9536335; rs9568763; rs9634848	32	-0.000222525	8.64697e-05	-0.000392005	-5.30439e-05	0.999778	0.999608	0.999947	0.0100693	0.187892	0.00039717	0.000463337	-0.00051097	0.00130531	0.416275	-1.39741e-05	5.09938e-05	0.791	0.000248599	0.000248449	-0.000238362	0.00073556	0.31702	0.000283946	0.000277827	-0.000260594	0.000828486	0.333454	0.000217405	0.000354642	-0.000477693	0.000912503	0.555031	19.1747	0.788666	7.92314	0.441014
6414_8_OAF_OAF	OAF	GBS	Inverse variance weighted	rs1007369; rs10736502; rs10892655; rs111259707; rs11217450; rs11217558; rs11217629; rs11217631; rs11217709; rs11217904; rs11602493; rs11604214; rs117121685; rs117124853; rs117190595; rs117434119; rs118114248; rs12417661; rs12420591; rs12421491; rs12575317; rs12790634; rs12797625; rs1317813; rs1349688; rs1374563; rs138087539; rs138380160; rs140119145; rs142990501; rs145141827; rs145164840; rs14572…	85	-0.000167	6.54931e-05	-0.000295367	-3.8634e-05	0.999833	0.999705	0.999961	0.0107755	0.197214	0.000428621	0.00183507	-0.00316812	0.00402536	0.837048	2.78232e-05	0.000206387	0.905104	0.000729029	0.000423384	-0.000100805	0.00155886	0.0850863	0.000805922	0.000474736	-0.000124561	0.00173641	0.188145	0.00048911	0.000567649	-0.000623483	0.0016017	0.452251	37.6561	0.105083	0.334648	0.845925
3322_52_LRIG3_LRIG3	LRIG3	GBS	Inverse variance weighted	rs10877083; rs10877319; rs11172707; rs11172841; rs112629456; rs112796938; rs113338765; rs113522124; rs117542154; rs117686631; rs117707929; rs117972359; rs12228865; rs12322293; rs12423621; rs12424906; rs12826387; rs137973738; rs138381758; rs141381480; rs1436667; rs143818581; rs144795729; rs146511124; rs146804929; rs146915077; rs147405351; rs147500794; rs147650315; rs151152029; rs1587686; rs1712118…	64	0.000162423	6.3707e-05	3.75572e-05	0.000287289	1.00016	1.00004	1.00029	0.0107868	0.197214	-0.000754625	0.000446101	-0.00162898	0.000119733	0.121597	8.81819e-05	5.75451e-05	0.156428	-0.000162831	0.000208557	-0.000571602	0.00024594	0.434949	-0.000225253	0.000210963	-0.000638741	0.000188235	0.308513	-0.00011856	0.000277269	-0.000662008	0.000424888	0.677193	23.3528	0.715187	4.56423	0.918326
5618_50_FAM3B_FAM3B	FAM3B	GBS	Inverse variance weighted	rs111826383; rs117149680; rs144947137; rs2837967; rs2838012; rs2838014; rs28449257; rs431563; rs534522847; rs60265870; rs7276343; rs7277420; rs7280770; rs73370115; rs74787855; rs8133778; rs9305742	17	-0.000357599	0.00014097	-0.000633901	-8.12967e-05	0.999642	0.999366	0.999919	0.0111905	0.198576	-0.00026674	0.000174808	-0.000609364	7.58842e-05	0.132981	1.40786e-05	2.22772e-05	0.530122	-8.55074e-05	0.000118053	-0.000316891	0.000145877	0.468873	-0.0007943	0.000799694	-0.0023617	0.000773101	0.325016	-0.0007943	0.000706903	-0.00217983	0.00059123	0.266139	0.248764	0.969358	80.634	0.00854399
5601_2_PGLYRP2_PGRP_L	PGLYRP2	GBS	Inverse variance weighted	rs10221448; rs11085958; rs112286017; rs113013583; rs113033778; rs113720497; rs11669896; rs11669953; rs116908879; rs117345726; rs117861489; rs1273532; rs12982344; rs139366926; rs142152620; rs144971959; rs146917853; rs148047794; rs150430793; rs17641108; rs190317939; rs2116951; rs35765800; rs36020076; rs3826863; rs45597133; rs563442733; rs566648037; rs58123634; rs62113208; rs62113333; rs7248354; rs7…	42	0.000247218	9.74069e-05	5.63002e-05	0.000438135	1.00025	1.00006	1.00044	0.0111491	0.198576	-9.86563e-05	4.5256e-05	-0.000187358	-9.95455e-06	0.0305585	3.23872e-05	1.30457e-05	0.0139588	-3.02484e-05	4.18017e-05	-0.00011218	5.16831e-05	0.469302	-0.000655755	0.00269703	-0.00594194	0.00463043	0.808173	-0.000655755	0.00273421	-0.0060148	0.00470329	0.81073	28.5397	0.283612	184.148	0.400499
11257_1_QDPR_DHPR	QDPR	GBS	Inverse variance weighted	rs112440344; rs113100170; rs113897883; rs114575974; rs116224911; rs11730283; rs13124633; rs1459331; rs148585078; rs16895705; rs17179847; rs17784788; rs180712738; rs184774656; rs1860590; rs1861123; rs187223606; rs2159309; rs2597781; rs2697685; rs35665493; rs3733575; rs4698599; rs4698608; rs56149573; rs59070594; rs62295135; rs67723858; rs67937728; rs6835304; rs6851547; rs73234972; rs73242128; rs743…	40	-0.0002223	8.74995e-05	-0.000393799	-5.08012e-05	0.999778	0.999606	0.999949	0.0110666	0.198576	0.000239531	0.000317752	-0.000383263	0.000862325	0.462621	-1.115e-05	3.87089e-05	0.777252	4.22214e-05	0.000228119	-0.000404892	0.000489334	0.853162	-9.33055e-06	0.00025135	-0.000501976	0.000483315	0.970847	0.000238049	0.000353557	-0.000454923	0.000931022	0.510367	29.6527	0.723769	15.1455	0.440989
9595_11_B4GALT2_B4GT2	B4GALT2	GBS	Inverse variance weighted	rs113540523; rs114105326; rs115819330; rs12091563; rs148707035; rs3762423; rs3791124; rs41269067; rs56202204; rs72686008; rs77602172; rs79614525; rs812490	13	-0.000387445	0.000152967	-0.00068726	-8.76304e-05	0.999613	0.999313	0.999912	0.0113132	0.198805	0.000373214	0.000244497	-0.000106	0.000852428	0.177748	6.51022e-06	5.88384e-05	0.915505	0.000318618	0.000203064	-7.9387e-05	0.000716623	0.116635	0.000295875	0.000229483	-0.000153912	0.000745663	0.238255	0.000224591	0.00033068	-0.000423542	0.000872725	0.518843	8.80849	0.358708	4.67471	0.586157
12646_2_RPE_RPE	RPE	GBS	Inverse variance weighted	rs2723211; rs56390581	2	-0.00133824	0.000533647	-0.00238419	-0.000292289	0.998663	0.997619	0.999708	0.0121513	0.21148	5.93981e-05	9.66626e-05	-0.000130061	0.000248857	0.541037	-2.39407e-05	1.63666e-05	0.148346	-8.76303e-05	9.50791e-05	-0.000273985	9.87247e-05	0.356708	-0.000576252	0.000907037	-0.00235405	0.00120154	0.527421	-0.000576252	0.000909505	-0.00235888	0.00120638	0.528539	19.8285	0.92093	53.774	0.838514
5346_24_CPNE1_CPNE1	CPNE1	GBS	Inverse variance weighted	rs111405612; rs113644587; rs113653273; rs113888994; rs11697873; rs117098463; rs117114247; rs117439579; rs117879275; rs117954859; rs13042964; rs13045792; rs140333114; rs141081828; rs142246873; rs142578724; rs143220569; rs144141547; rs145186586; rs145979311; rs148364152; rs149879385; rs150984258; rs2425038; rs2425067; rs2425257; rs34874881; rs34935167; rs35395621; rs35609661; rs3764732; rs41293070;…	60	0.000111789	4.49993e-05	2.35903e-05	0.000199987	1.00011	1.00002	1.0002	0.0129829	0.223801	-3.76854e-05	5.16704e-05	-0.000138959	6.35886e-05	0.467416	1.73276e-06	1.97606e-05	0.930292	-5.28587e-05	3.4953e-05	-0.000121367	1.56491e-05	0.130462	0.00110162	0.00123367	-0.00131637	0.00351961	0.3739	0.00110162	0.00125161	-0.00135154	0.00355478	0.380764	4.4677	0.484217	132.168	0.0376279
12381_26_CBR1_CBR1	CBR1	GBS	Inverse variance weighted	rs11701331; rs13047609; rs137938628; rs140109826; rs143282636; rs149505588; rs16993184; rs16993650; rs16993864; rs1963766; rs2835164; rs2835175; rs2835297; rs2835406; rs4817790; rs55832512; rs62232377; rs76856299; rs77300846; rs926073	20	-0.00033672	0.00013698	-0.000605202	-6.82383e-05	0.999663	0.999395	0.999932	0.0139651	0.237172	0.000279736	9.02097e-05	0.000102925	0.000456547	0.00290146	-3.50246e-05	1.93943e-05	0.0757846	0.000136738	8.79981e-05	-3.57386e-05	0.000309214	0.120215	8.59557e-05	0.000527772	-0.000948478	0.00112039	0.871146	8.59557e-05	0.000529341	-0.000951552	0.00112346	0.871524	73.2917	0.791635	86.0326	0.0234385
16773_29_SCUBE3_SCUB3	SCUBE3	GBS	Inverse variance weighted	rs115076031; rs12204518; rs12662048; rs186564822; rs2016520; rs2104332; rs2213661; rs2689093; rs34022207; rs35194757; rs36110421; rs3800403; rs3807049; rs556804450; rs55776345; rs67413993; rs6916624; rs6936773; rs77763610; rs78013649	20	0.000318964	0.000129832	6.44922e-05	0.000573435	1.00032	1.00006	1.00057	0.0140206	0.237172	-0.00027847	7.2666e-05	-0.000420895	-0.000136044	0.000216659	2.56395e-05	1.29746e-05	0.0507634	-0.000325234	6.99957e-05	-0.000462425	-0.000188042	3.37636e-06	0.000922881	0.00189488	-0.00279108	0.00463684	0.627236	0.000922881	0.00203605	-0.00306778	0.00491354	0.651281	22.2758	0.673518	125.275	0.0863846
2813_11_AGRP_ART	AGRP	GBS	Inverse variance weighted	rs111986796; rs12444999; rs143867322; rs16957040; rs34123523; rs55757091; rs72794237; rs75842420; rs8046110; rs9940621	10	0.000431566	0.000176172	8.62687e-05	0.000776863	1.00043	1.00009	1.00078	0.0142981	0.239626	7.43753e-05	7.39629e-05	-7.0592e-05	0.000219343	0.316502	-9.69855e-06	1.21375e-05	0.425725	8.41462e-05	7.49862e-05	-6.28267e-05	0.000231119	0.261796	0.00112978	0.0018479	-0.0024921	0.00475166	0.54201	0.00112978	0.00186689	-0.00252933	0.00478889	0.546122	24.0106	0.119147	129.178	0.479017
8360_169_NCR1_NKp46	NCR1	GBS	Inverse variance weighted	rs11084378; rs111670262; rs115700737; rs11671686; rs11672180; rs117931293; rs12974742; rs139093769; rs186216118; rs2278428; rs2304225; rs34735724; rs35157065; rs4343402; rs45609140; rs4806625; rs592878; rs59862691; rs653019; rs7255954; rs7259090; rs75624670; rs8112766; rs9789251	24	0.000315676	0.000129363	6.21245e-05	0.000569227	1.00032	1.00006	1.00057	0.0146777	0.241515	-0.000137562	0.000207162	-0.0005436	0.000268475	0.511578	1.70036e-05	2.90171e-05	0.562128	-4.56719e-05	0.00015494	-0.000349354	0.000258011	0.768169	0.000321867	0.000473167	-0.000605541	0.00124928	0.501245	0.000321867	0.000512991	-0.000683596	0.00132733	0.534828	82.2751	0.439594	24.4793	0.79051
4160_49_MMP2_MMP_2	MMP2	GBS	Inverse variance weighted	rs171498; rs243866; rs4784561; rs75609019	4	0.00094766	0.000388344	0.000186507	0.00170881	1.00095	1.00019	1.00171	0.0146766	0.241515
15468_14_CFHR1_FHR1	CFHR1	GBS	Inverse variance weighted	rs10801498; rs10922163; rs111635678; rs112271564; rs1126242; rs114382181; rs114819011; rs115834485; rs12037359; rs12120505; rs12135210; rs12145673; rs12738134; rs138149569; rs138939756; rs139081079; rs139179827; rs140103005; rs142565493; rs143098870; rs147005626; rs147707999; rs148846584; rs149927582; rs149990332; rs151321650; rs17688897; rs17699886; rs182161151; rs184080912; rs191076788; rs24773…	64	-0.000109489	4.50909e-05	-0.000197867	-2.11108e-05	0.999891	0.999802	0.999979	0.0151747	0.24607	0.0001434	9.16738e-05	-3.62807e-05	0.00032308	0.123497	1.66628e-05	1.88679e-05	0.381011	0.000137817	9.29002e-05	-4.42676e-05	0.000319901	0.137943	-0.000184911	0.000563057	-0.0012885	0.000918681	0.74383	0.000717715	0.000560104	-0.000380088	0.00181552	0.205335	60.5887	0.0880554	39.9715	0.936249
15560_52_TCN2_Apo_TC_II	TCN2	GBS	Inverse variance weighted	rs111345501; rs111464995; rs111466219; rs112032147; rs112168584; rs1131603; rs113167638; rs113195987; rs113239092; rs117002844; rs11703133; rs117144516; rs117314603; rs117564216; rs117690957; rs117695664; rs117849602; rs118142954; rs118155294; rs12160394; rs12168004; rs12484301; rs12485162; rs13053841; rs13056378; rs13058084; rs136359; rs136370; rs138013760; rs138426988; rs139025310; rs139669332;…	117	5.84181e-05	2.41095e-05	1.11635e-05	0.000105673	1.00006	1.00001	1.00011	0.0153914	0.24607	4.23821e-05	0.00015203	-0.000255597	0.000340361	0.781754	-3.10139e-06	1.80106e-05	0.86409	1.84864e-05	0.000138842	-0.000253644	0.000290616	0.894077	-0.000766473	0.0011051	-0.00293247	0.00139953	0.491593	-0.000766473	0.0010525	-0.00282936	0.00129642	0.470322	15.4789	0.278418	35.084	0.799355
9253_52_ABO_BGAT	ABO	GBS	Inverse variance weighted	rs1001606; rs10120399; rs10751499; rs1076151; rs10793908; rs10793949; rs10993808; rs10993863; rs10993864; rs1105952; rs111424211; rs111568647; rs111684178; rs111825156; rs111845250; rs11185695; rs111949350; rs112142514; rs112365492; rs11243774; rs11243890; rs11244015; rs11244024; rs11244051; rs112447906; rs112471944; rs113103047; rs113258559; rs113457460; rs114510132; rs11522324; rs116856166; rs1…	257	-5.88542e-05	2.43283e-05	-0.000106538	-1.11708e-05	0.999941	0.999893	0.999989	0.015556	0.24607	-0.00016494	0.00115188	-0.00242263	0.00209275	0.890173	5.03599e-05	9.87456e-05	0.625736	0.000220953	0.000446694	-0.000654567	0.00109647	0.620854	-0.000267736	0.000732033	-0.00170252	0.00116705	0.724039	-0.000222922	0.000823834	-0.00183764	0.00139179	0.793556	3.98446	0.408113	10.28	0.173254
7841_84_ESAM_ESAM	ESAM	GBS	Inverse variance weighted	rs10128573; rs11219769; rs11219790; rs11219817; rs117102510; rs12280649; rs149561612; rs34052820; rs35214298; rs3824919; rs4245056; rs4348920; rs4935898; rs4936962; rs562303; rs57363396; rs594367; rs61904769; rs6590109; rs7123574; rs7123681; rs73019683; rs733744; rs77989717; rs78934954; rs79084878	26	-0.00032926	0.000136541	-0.00059688	-6.16392e-05	0.999671	0.999403	0.999938	0.01589	0.24607	-4.23167e-05	0.000160187	-0.000356283	0.00027165	0.792855	4.10504e-05	2.25189e-05	0.0749609	-6.15885e-05	0.000132197	-0.000320694	0.000197517	0.641298	-0.000148295	0.00107159	-0.00224862	0.00195203	0.890539	-0.000148295	0.00109285	-0.00229028	0.00199369	0.892654	3.46348	0.0627383	62.6087	0.0421776
9786_310_IER3_IEX1	IER3	GBS	Inverse variance weighted	rs2244020; rs2736191; rs28366156; rs3130955; rs41308311; rs9262504; rs9267139	7	0.000927157	0.000384543	0.000173452	0.00168086	1.00093	1.00017	1.00168	0.0159062	0.24607	4.4835e-05	4.30755e-05	-3.95931e-05	0.000129263	0.299781	-2.1952e-05	1.19398e-05	0.0681464	1.70502e-05	4.77642e-05	-7.65676e-05	0.000110668	0.721116	0.00147893	0.00231306	-0.00305466	0.00601252	0.523634	0.00147893	0.00229099	-0.00301142	0.00596927	0.519649	0.501538	0.973351	105.638	0.978368
2993_1_IL18RAP_IL_18_Rb	IL18RAP	GBS	Inverse variance weighted	rs4851010; rs6747153	2	0.00132485	0.000546604	0.000253511	0.0023962	1.00133	1.00025	1.0024	0.0153594	0.24607	0.000223413	0.000356408	-0.000475146	0.000921973	0.536677	-2.28643e-05	4.11874e-05	0.583944	0.000235037	0.000197216	-0.000151507	0.00062158	0.233351	-5.4232e-05	0.000543853	-0.00112018	0.00101172	0.921363	-5.4232e-05	0.000685791	-0.00139838	0.00128992	0.937599	12.1424	0.954369	31.3866	0.142946
15514_26_BCHE_Pseudocholinesterase	BCHE	GBS	Inverse variance weighted	rs111262184; rs111433772; rs112843407; rs113462174; rs114319091; rs115105789; rs116055684; rs11924273; rs13433732; rs139240276; rs141418856; rs141855949; rs142917204; rs1440677; rs144912000; rs146037700; rs147068261; rs147991089; rs148058091; rs150589201; rs1598829; rs1723543; rs17658367; rs184269544; rs184518531; rs186138352; rs189762725; rs2140086; rs3863083; rs488326; rs522409; rs530525487; rs…	48	-0.000151868	6.29663e-05	-0.000275281	-2.84537e-05	0.999848	0.999725	0.999972	0.0158701	0.24607	-3.88335e-05	0.000184425	-0.000400307	0.00032264	0.83573	-2.36264e-05	3.29419e-05	0.482981	-6.91942e-05	0.000139493	-0.000342601	0.000204212	0.619866	-6.86322e-05	0.000231187	-0.000521758	0.000384493	0.769965	-0.000369196	0.000339415	-0.00103445	0.000296058	0.29106	2.12552	0.712685	11.7417	0.815521
15426_5_NEU1_NEUR1	NEU1	GBS	Inverse variance weighted	rs1053726; rs151136880; rs2073044; rs2269425; rs2523647; rs9378248	6	0.00125168	0.000524402	0.000223856	0.00227951	1.00125	1.00022	1.00228	0.0169921	0.248246	-6.89385e-06	0.000222402	-0.000442801	0.000429013	0.975551	2.17587e-05	3.19443e-05	0.502887	0.000130383	0.000161606	-0.000186364	0.00044713	0.419784	9.79915e-05	0.000188672	-0.000271805	0.000467788	0.608461	1.83785e-05	0.000259306	-0.00048986	0.000526617	0.944109	9.62507	0.0472398	10.4784	0.981424
9398_30_GALP_GALP	GALP	GBS	Wald ratio	rs139011716	1	0.00213606	0.000888595	0.000394417	0.00387771	1.00214	1.00039	1.00389	0.0162228	0.248246	4.97366e-05	8.11061e-05	-0.000109231	0.000208705	0.541307	-1.9899e-05	1.55292e-05	0.203424	-4.91372e-05	8.13161e-05	-0.000208517	0.000110242	0.545661	0.00130212	0.00300905	-0.00459561	0.00719985	0.666253	0.00130212	0.00275581	-0.00409926	0.0067035	0.637725	10.5401	0.308554	75.8854	0.81804
3280_49_ACAN_Aggrecan	ACAN	GBS	Inverse variance weighted	rs12441312; rs34949187; rs3817428	3	-0.000853408	0.000356048	-0.00155126	-0.000155554	0.999147	0.99845	0.999844	0.0165349	0.248246	9.20392e-05	9.38222e-05	-9.18523e-05	0.000275931	0.329254	2.41632e-06	1.6006e-05	0.880346	6.6581e-05	9.04828e-05	-0.000110765	0.000243927	0.461827	0.000533204	0.00292641	-0.00520256	0.00626897	0.855832	0.000533204	0.00296036	-0.0052691	0.00633551	0.857468	6.11155	0.634738	112.555	0.0465664
15367_38_BPIFB1_LPLC1	BPIFB1	GBS	Inverse variance weighted	rs111727120; rs112154860; rs112337602; rs113307838; rs116863461; rs11696113; rs11697151; rs11698622; rs117262959; rs117415912; rs117582366; rs11908441; rs12481332; rs13038628; rs13043366; rs139065893; rs145264414; rs146348076; rs147213763; rs147446729; rs147583363; rs17301126; rs182458338; rs182726108; rs190433879; rs2424938; rs2424960; rs2626546; rs2747565; rs3213176; rs35976635; rs383753; rs491…	62	-0.000153744	6.45948e-05	-0.00028035	-2.71381e-05	0.999846	0.99972	0.999973	0.0173066	0.248246	-0.000112067	0.000134659	-0.000375999	0.000151865	0.40746	-1.89548e-05	1.64508e-05	0.252252	-0.000199483	0.000108	-0.000411164	1.21975e-05	0.0647383	-0.000292189	0.000384451	-0.00104571	0.000461335	0.449188	-0.000292189	0.000436556	-0.00114784	0.00056346	0.504977	0.227489	0.633392	137.397	0.00121672
4908_6_ENG_Endoglin	ENG	GBS	Inverse variance weighted	rs10987750; rs10987756; rs10987760; rs117782501; rs11794565; rs139659573; rs141428699; rs141664673; rs2005129; rs3217750; rs4500179; rs4836587; rs55723372; rs56064262; rs58007367; rs75226787; rs79881767; rs913984; rs9919018	19	-0.000372155	0.000155779	-0.000677481	-6.6829e-05	0.999628	0.999323	0.999933	0.0168943	0.248246																								102.667	0.018674
12855_16_CASS4_CT032	CASS4	GBS	Wald ratio	rs2426628	1	-0.00212857	0.000890476	-0.0038739	-0.000383238	0.997874	0.996134	0.999617	0.0168312	0.248246
6402_8_PILRA_PILRA_isoform_FDF03_deltaTM	PILRA	GBS	Inverse variance weighted	rs1015538; rs10249369; rs10953325; rs111945529; rs112221392; rs112796423; rs113350683; rs113602958; rs117018601; rs117038461; rs117054545; rs117117110; rs117244534; rs117672187; rs11768857; rs11770852; rs117742366; rs117751629; rs117756744; rs117864261; rs118002477; rs12113906; rs12538820; rs12540617; rs12672776; rs12721623; rs13230231; rs13232139; rs13232865; rs13236076; rs13244924; rs138095954;…	102	6.30213e-05	2.64393e-05	1.12003e-05	0.000114842	1.00006	1.00001	1.00011	0.0171431	0.248246
5238_26_PPIE_PPIE	PPIE	GBS	Inverse variance weighted	rs11207068; rs113517756; rs1148944; rs1180272; rs12039225; rs139416640; rs143109147; rs144669720; rs191179437; rs2248883; rs3131644; rs3131695; rs34353389; rs34426883; rs3845578; rs41268045; rs4660393; rs528983297; rs533036558; rs59766044; rs61779798; rs704774; rs72666997; rs7549005; rs75685951; rs77237734; rs785118; rs78653183; rs79220583; rs79316541; rs873917; rs910005	32	-0.000318311	0.000133544	-0.000580058	-5.65644e-05	0.999682	0.99942	0.999943	0.0171459	0.248246
17350_13_CHMP2B_CHM2B	CHMP2B	GBS	Inverse variance weighted	rs113716282; rs115718803; rs115730960; rs116323957; rs116611298; rs13074432; rs146570839; rs147215316; rs147716426; rs150931928; rs1986448; rs2136546; rs2575790; rs2642335; rs300996; rs35147577; rs35450682; rs62267014; rs6782359; rs73124089; rs73134222; rs73140234; rs7431413; rs77555530; rs78375387; rs79710698; rs9814510; rs9841244	28	0.000309178	0.000128824	5.66829e-05	0.000561673	1.00031	1.00006	1.00056	0.016395	0.248246
8794_13_DPEP1_DPEP1	DPEP1	GBS	Inverse variance weighted	rs11076662; rs11076693; rs111461657; rs111616786; rs111728937; rs112027661; rs112089506; rs112126489; rs113027492; rs113146030; rs113984953; rs115349622; rs11549837; rs11644098; rs11649211; rs117090085; rs117189008; rs117284066; rs117461227; rs117778271; rs117849137; rs117907531; rs118065221; rs118162132; rs12102606; rs12444840; rs12448456; rs12920256; rs12922757; rs12922903; rs12923145; rs129342…	98	-0.00012209	5.13469e-05	-0.00022273	-2.14505e-05	0.999878	0.999777	0.999979	0.0174184	0.248246
17153_46_KIR2DL3_KI2L3	KIR2DL3	GBS	Inverse variance weighted	rs10402260; rs10402494; rs10405000; rs10408969; rs11084329; rs11084366; rs111544277; rs111667281; rs112022598; rs112957690; rs114011973; rs115621657; rs11574582; rs11666847; rs11669028; rs11669763; rs11670907; rs11672676; rs11672845; rs116854586; rs116973532; rs116973852; rs117130851; rs117725074; rs117878945; rs118062969; rs11883211; rs12459783; rs12460473; rs12768; rs12981737; rs12985462; rs133…	139	0.000138361	5.83894e-05	2.3918e-05	0.000252805	1.00014	1.00002	1.00025	0.017806	0.251787	0.000496895	0.000797934	-0.00106705	0.00206085	0.577591	-0.000113923	8.67254e-05	0.280406	-0.000639294	0.00038263	-0.00138925	0.00011066	0.0947631	5.13627e-05	0.000436692	-0.000804554	0.00090728	0.91204	-0.000756588	0.00064305	-0.00201697	0.00050379	0.304607	40.7514	0.937334	0.750217	0.861334
9312_8_AZGP1_AZGP1	AZGP1	GBS	Inverse variance weighted	rs10239195; rs10274976; rs1128097; rs117244534; rs118126374; rs142574429; rs148264780; rs184249272; rs2525546; rs28608208; rs34433055; rs45552237; rs472660; rs62471923; rs62471929; rs6944766; rs6965239	17	-0.00035468	0.000149903	-0.000648489	-6.08698e-05	0.999645	0.999352	0.999939	0.0179784	0.252256	0.000717046	0.000404301	-7.53838e-05	0.00150948	0.119416	-2.59597e-05	5.22695e-05	0.634649	0.000418603	0.000233667	-3.93831e-05	0.00087659	0.0732201	0.000383765	0.000280337	-0.000165695	0.000933225	0.208217	0.000349086	0.000333486	-0.000304547	0.00100272	0.325796	30.4649	0.767574	5.2483	0.629691
3296_92_CNTN2_CNTN2	CNTN2	GBS	Inverse variance weighted	rs10127464; rs10159366; rs1041311; rs10900434; rs10900497; rs111516333; rs111588933; rs112336736; rs11240446; rs11240488; rs11240502; rs11240504; rs11240735; rs112678824; rs113640301; rs114018987; rs114121584; rs114434362; rs114560368; rs114677297; rs114791495; rs115101965; rs115141296; rs115395269; rs11591088; rs116095739; rs116308726; rs116628037; rs116661163; rs116662914; rs116793336; rs120389…	134	0.000105523	4.46589e-05	1.79915e-05	0.000193055	1.00011	1.00002	1.00019	0.0181343	0.252485	2.88004e-05	0.000121373	-0.00020909	0.000266691	0.814973	-2.12649e-05	3.08993e-05	0.499645	1.12002e-05	8.73975e-05	-0.000160099	0.000182499	0.898029	0.00267089	0.00304123	-0.00328992	0.0086317	0.390249	0.00267089	0.00282918	-0.0028743	0.00821609	0.35641	14.4841	0.883412	26.0263	0.129458
12687_2_DECR1_DECR	DECR1	GBS	Inverse variance weighted	rs1235370; rs142705833; rs147359828; rs4081549; rs72673818; rs72675636; rs77373452; rs79538928; rs9650096	9	0.000877197	0.000373341	0.000145449	0.00160894	1.00088	1.00015	1.00161	0.0187942	0.259675																								2.69283	0.846294
4763_31_AFM_Afamin	AFM	GBS	Inverse variance weighted	rs115793947; rs147902341; rs150254826; rs183552068; rs28840157; rs72858937; rs76886866; rs9990707	8	0.000392921	0.000167499	6.46238e-05	0.000721219	1.00039	1.00006	1.00072	0.0189855	0.260331
7810_20_C1QTNF5_C1QTNF5	C1QTNF5	GBS	Inverse variance weighted	rs10892351; rs117709280; rs140978970; rs141399162; rs150153921; rs55987240; rs613442; rs61900002; rs9640	9	-0.000470504	0.000200864	-0.000864197	-7.6811e-05	0.99953	0.999136	0.999923	0.01916	0.260749	-0.000647426	0.00049145	-0.00161067	0.000315815	0.214492	1.54184e-05	4.20418e-05	0.72077	-0.000796765	0.000340261	-0.00146368	-0.000129853	0.0191999	-0.000756776	0.000608067	-0.00194859	0.000435035	0.237053	-0.000756776	0.000659694	-0.00204978	0.000536225	0.273673	0.48976	0.484034	10.3014	0.503496
9545_156_GZMK_Granzyme_K	GZMK	GBS	Inverse variance weighted	rs10471928; rs10491368; rs111874342; rs2112933; rs3797235; rs3815763; rs4865884; rs72764153; rs79307958	9	-0.000545846	0.000234698	-0.00100585	-8.58373e-05	0.999454	0.998995	0.999914	0.0200327	0.270591	-0.000113204	0.000157793	-0.000422479	0.000196071	0.480039	4.69336e-06	2.35575e-05	0.843761	-7.52842e-05	0.000152568	-0.000374318	0.00022375	0.621698	-0.00165141	0.00124046	-0.00408271	0.000779887	0.195107	-0.00165141	0.00135634	-0.00430984	0.00100702	0.234763	0.645764	0.421631	19.4322	0.728565
13578_98_ABLIM3_ABLM3	ABLIM3	GBS	Inverse variance weighted	rs10428697; rs114464628; rs13156539; rs80310419; rs9765483	5	-0.000788282	0.00034117	-0.00145698	-0.000119589	0.999212	0.998544	0.99988	0.020859	0.274054	9.68655e-05	0.000324762	-0.000539668	0.000733399	0.777497	7.34265e-06	5.60477e-05	0.900878	8.73029e-05	0.000249069	-0.000400873	0.000575479	0.725951	0.000115442	0.000386706	-0.000642501	0.000873385	0.77537	0.000115442	0.000396606	-0.000661905	0.000892789	0.780794	2.75507	0.0969464	2.46041	0.782445
15523_9_ALAD_HEM2	ALAD	GBS	Inverse variance weighted	rs10817479; rs10981790; rs112357478; rs113865485; rs117621608; rs11790374; rs139165114; rs140106796; rs141088207; rs141972027; rs142368333; rs149957778; rs17187621; rs1800435; rs1805312; rs2296074; rs2622266; rs2761016; rs35934441; rs4556155; rs4978549; rs56314830; rs62555334; rs6478005; rs71503552; rs75741924; rs76717075; rs76927913; rs77149067; rs77426336; rs7863910; rs8177813; rs818708	33	0.000244851	0.000105739	3.76032e-05	0.000452098	1.00024	1.00004	1.00045	0.0205788	0.274054	-0.00022764	0.00018881	-0.000597706	0.000142427	0.233985	4.97587e-05	2.02952e-05	0.0179878	8.25866e-05	0.000149415	-0.000210267	0.00037544	0.580447	-0.000278529	0.000344024	-0.000952816	0.000395758	0.422153	-0.000278529	0.000369855	-0.00100345	0.000446387	0.455082	0.101424	0.750127	53.9567	0.225749
13107_9_LYPD3_LYPD3	LYPD3	GBS	Inverse variance weighted	rs11666797; rs35681564; rs7250591; rs8113762	4	0.000709827	0.000306987	0.000108133	0.00131152	1.00071	1.00011	1.00131	0.0207645	0.274054	0.000873166	0.000292818	0.000299243	0.00144709	0.0154009	-7.99292e-05	4.03075e-05	0.0786807	0.000542885	0.000230633	9.08437e-05	0.000994927	0.0185782	-6.11925e-05	0.000928703	-0.00188145	0.00175907	0.948764	-6.11925e-05	0.000918619	-0.00186169	0.0017393	0.948202	143.681	0.288508	6.37895	0.701474
19129_15_MTHFSD_MTHFSD	MTHFSD	GBS	Inverse variance weighted	rs10863214; rs11117198; rs111527449; rs111912490; rs113723512; rs11640971; rs11646114; rs11647578; rs117774991; rs11864330; rs12149377; rs12711458; rs142129039; rs142286326; rs147251621; rs16940625; rs16940776; rs1862784; rs186301477; rs2353693; rs28475555; rs28524991; rs34068634; rs35405007; rs396418; rs4445918; rs4843400; rs4843928; rs4843975; rs56147428; rs60350177; rs6539951; rs6540297; rs713…	52	0.000185075	8.0123e-05	2.80335e-05	0.000342116	1.00019	1.00003	1.00034	0.0208947	0.274054																								45.9076	0.4761
18225_13_HEBP1_HEBP1	HEBP1	GBS	Inverse variance weighted	rs10505770; rs10772649; rs10845667; rs10845703; rs10845725; rs10845784; rs11054869; rs11055181; rs112879718; rs113741288; rs11609113; rs11610089; rs11610218; rs11611293; rs117178937; rs117407662; rs117722266; rs117868593; rs12316815; rs1379509; rs143808197; rs144165067; rs145085018; rs147414222; rs148005638; rs149275599; rs17314077; rs17819510; rs17819677; rs17820788; rs1805473; rs1895055; rs1896…	61	-0.000147865	6.46006e-05	-0.000274482	-2.12477e-05	0.999852	0.999726	0.999979	0.0220847	0.287577
11516_7_FABP1_FABPL	FABP1	GBS	Wald ratio	rs2241883	1	-0.00110228	0.000482192	-0.00204738	-0.000157187	0.998898	0.997955	0.999843	0.0222551	0.287727	-1.16605e-05	0.00043828	-0.000870689	0.000847368	0.979804	-1.26251e-05	4.8501e-05	0.805008	-0.000219545	0.00026239	-0.00073383	0.00029474	0.402756	-0.000360543	0.000359156	-0.00106449	0.000343404	0.354198	-0.000266483	0.000396513	-0.00104365	0.000510683	0.526559	74.4752	0.397668	2.73729	0.740409
11178_21_SVEP1_SVEP1	SVEP1	GBS	Inverse variance weighted	rs1049927; rs10512398; rs10739286; rs10817080; rs10980234; rs10980324; rs10980368; rs10980453; rs111718653; rs113632189; rs117352212; rs117584091; rs117649083; rs117663452; rs117900161; rs11792528; rs1180281; rs12000829; rs12335442; rs12335533; rs12341362; rs12350013; rs12350319; rs13284095; rs13300887; rs139854432; rs140993001; rs141937351; rs145419292; rs146209087; rs147747761; rs149834214; rs1…	83	0.000138429	6.09765e-05	1.89149e-05	0.000257943	1.00014	1.00002	1.00026	0.0231955	0.293593	-0.000257748	0.000213427	-0.000676065	0.000160568	0.231421	-3.39486e-06	2.16218e-05	0.875708	-0.000376896	0.000144897	-0.000660894	-9.28981e-05	0.00929165	-0.000749935	0.00046152	-0.00165451	0.000154643	0.108805	-0.000749935	0.00047132	-0.00167372	0.000173851	0.116217	17.6082	0.548736	52.9334	0.89503
13940_19_IFI16_IP16	IFI16	GBS	Inverse variance weighted	rs12071136; rs2518563; rs35731238	3	-0.00115996	0.000510581	-0.0021607	-0.000159222	0.998841	0.997842	0.999841	0.0230959	0.293593	0.000103022	0.000186553	-0.000262622	0.000468665	0.584398	-2.72198e-05	2.72944e-05	0.325681	-5.9601e-05	0.00013976	-0.00033353	0.000214328	0.669778	-6.44665e-05	0.00013304	-0.000325224	0.000196291	0.631003	-2.57812e-05	0.00023444	-0.000485283	0.000433721	0.913062	34.9756	0.517165	26.5789	0.814002
3290_50_CD109_CD109	CD109	GBS	Inverse variance weighted	rs10498901; rs10943081; rs112003867; rs114519936; rs117145249; rs117243860; rs11756742; rs117595012; rs117862596; rs12196481; rs12206692; rs12526320; rs12530208; rs13212439; rs138246417; rs138578493; rs139277677; rs140124886; rs141769668; rs143808576; rs144670251; rs145261698; rs146710142; rs147009663; rs147740930; rs148101438; rs148432766; rs148597810; rs149635339; rs150616553; rs150968187; rs16…	102	-0.000105638	4.6454e-05	-0.000196687	-1.45879e-05	0.999894	0.999803	0.999985	0.0229642	0.293593	5.07564e-05	0.000125366	-0.000194961	0.000296474	0.687734	-1.78221e-05	2.27241e-05	0.437493	-8.57473e-05	0.000102746	-0.00028713	0.000115636	0.403969	-0.000152751	0.000780948	-0.00168341	0.00137791	0.845892	-0.000152751	0.000687203	-0.00149967	0.00119417	0.8252	10.3276	0.944396	39.0119	0.514607
17210_2_TCL1A_TCL1A	TCL1A	GBS	Inverse variance weighted	rs10133102; rs118059066; rs11846938; rs145039619; rs1748931; rs2002330; rs61985293; rs72694839; rs78986913; rs8015466; rs9323943	11	0.000417954	0.000184589	5.61594e-05	0.000779749	1.00042	1.00006	1.00078	0.0235594	0.296128																								1.07663	0.583731
16318_12_ACVRL1_ALK_1	ACVRL1	GBS	Inverse variance weighted	rs10876333; rs111930700; rs117925115; rs12369653; rs141899184; rs2252349; rs2277382; rs2277383; rs34232954; rs3741737; rs4761835; rs7135025; rs7310854	13	-0.000453958	0.000201067	-0.00084805	-5.9866e-05	0.999546	0.999152	0.99994	0.0239618	0.29911	-0.00169972	0.00211629	-0.00584764	0.0024482	0.506162	0.000101193	0.000163045	0.598135	-0.000626412	0.000560123	-0.00172425	0.000471429	0.263419	-0.000662261	0.000651969	-0.00194012	0.000615598	0.384526	-0.000651845	0.000820832	-0.00226068	0.000956986	0.485139	10.3101	0.243932	0.981082	0.612295
11277_23_ATF6_ATF6A	ATF6	GBS	Inverse variance weighted	rs10918270; rs12026254	2	-0.00165401	0.000734707	-0.00309404	-0.000213985	0.998347	0.996911	0.999786	0.0243696	0.302116	4.13318e-05	5.44782e-05	-6.54455e-05	0.000148109	0.449709	9.87495e-06	1.94682e-05	0.613035	4.28479e-05	4.64794e-05	-4.82518e-05	0.000133948	0.356597	-0.000103447	0.001052	-0.00216537	0.00195848	0.92185	-0.000103447	0.000937154	-0.00194027	0.00173338	0.91231	47.4367	0.373579	131.166	0.0563023
11104_13_CHI3L1_YKL_40	CHI3L1	GBS	Inverse variance weighted	rs10800919; rs10920550; rs10920574; rs10920620; rs10920631; rs10920638; rs112299045; rs11240379; rs112477835; rs112481066; rs112483448; rs112565842; rs112638845; rs113311806; rs113444349; rs113612076; rs113628101; rs113643132; rs113782613; rs114013905; rs114082181; rs114176727; rs114269248; rs114535241; rs114654555; rs115030575; rs115229377; rs11576096; rs11578629; rs11584217; rs11584227; rs11585…	161	-7.14016e-05	3.17759e-05	-0.000133682	-9.12092e-06	0.999929	0.999866	0.999991	0.0246375	0.30336	-0.00160759	0.000945098	-0.00345998	0.000244803	0.231053	0.000173852	8.73301e-05	0.184769	-0.000102795	0.000366829	-0.000821779	0.00061619	0.779305	-0.000119598	0.000397815	-0.000899316	0.00066012	0.783322	-0.000119598	0.000577225	-0.00125096	0.00101176	0.849124	13.2138	0.353693	0.649443	0.722729
4125_52_AGER_sRAGE	AGER	GBS	Inverse variance weighted	rs1050570; rs1130162; rs113547322; rs11754075; rs144828902; rs176248; rs204993; rs2066752; rs2071285; rs2071292; rs2239707; rs23544; rs241429; rs2515919; rs2523653; rs2736426; rs2844495; rs28891376; rs2922997; rs3101944; rs3819721; rs397948; rs4148871; rs4151657; rs4348358; rs4546530; rs543928; rs62395260; rs6913074; rs7746336; rs7757696; rs7773175; rs9263849; rs9265978; rs9266632; rs9266720; rs9…	41	-0.000193403	8.65552e-05	-0.000363052	-2.37552e-05	0.999807	0.999637	0.999976	0.0254534	0.311288	0.00182603	0.00175846	-0.00162054	0.0052726	0.488	-0.000221315	0.000123702	0.324474	-0.00120421	0.000645983	-0.00247034	6.19171e-05	0.0623006	-0.0013938	0.000855246	-0.00307008	0.000282486	0.244725	-0.00172943	0.000931869	-0.00355589	9.70309e-05	0.204612	4.47965	0.87711	0.238923	0.624985
7849_3_QPCT_Glutaminyl_cyclase	QPCT	GBS	Inverse variance weighted	rs10084334; rs10168820; rs1024816; rs113687349; rs115031935; rs116190285; rs12615921; rs12994023; rs13407708; rs13432312; rs139035930; rs140151144; rs143998384; rs2161903; rs2255991; rs2268987; rs34535446; rs35576045; rs4384764; rs4648171; rs4670629; rs4670655; rs62135787; rs6544109; rs6710676; rs72801711; rs72866811; rs74790207; rs74811130; rs75212718; rs75718313; rs76282930; rs763724	33	-0.000238022	0.000106739	-0.00044723	-2.88145e-05	0.999762	0.999553	0.999971	0.0257505	0.312808	-0.000863316	0.000541233	-0.00192413	0.0001975	0.145156	3.73762e-05	6.66696e-05	0.58874	-0.00056708	0.000285895	-0.00112743	-6.72591e-06	0.0473087	-0.000538558	0.000318998	-0.00116379	8.66793e-05	0.122247	-0.000490117	0.00040563	-0.00128515	0.000304918	0.254734	17.3337	0.690688	9.71442	0.374096
13700_10_ANXA2_annexin_II	ANXA2	GBS	Inverse variance weighted	rs10851685; rs111485820; rs11553797; rs116046238; rs1160694; rs11632826; rs11633091; rs11633494; rs116986568; rs117038254; rs117051356; rs117059415; rs117085279; rs117267768; rs117273834; rs117335243; rs117439795; rs117476661; rs117514983; rs117676315; rs117708083; rs118011772; rs118183800; rs11853667; rs11855948; rs12437690; rs12438152; rs12438355; rs12438866; rs12442912; rs12907964; rs12910765;…	115	9.95489e-05	4.47811e-05	1.1778e-05	0.00018732	1.0001	1.00001	1.00019	0.026215	0.314519	-6.65217e-05	7.26317e-05	-0.00020888	7.58364e-05	0.361481	1.59809e-05	1.38278e-05	0.249985	-9.75158e-06	6.67353e-05	-0.000140553	0.00012105	0.883824	0.000895658	0.00347753	-0.0059203	0.00771162	0.797167	0.000895658	0.00369298	-0.00634258	0.00813389	0.808761	18.3635	0.916623	116.701	0.711767
2961_1_PROC_Protein_C	PROC	GBS	Inverse variance weighted	rs10928800; rs113528216; rs13001179; rs13419955; rs144565814; rs17015391; rs1820970; rs184339723; rs186838947; rs3796082; rs61185143; rs62159278; rs62160287; rs72838632; rs72845929; rs72845944; rs75986646	17	0.000423195	0.0001904	5.00101e-05	0.000796379	1.00042	1.00005	1.0008	0.0262389	0.314519	-0.000224138	0.000234186	-0.000683142	0.000234866	0.345479	3.8934e-05	2.65965e-05	0.152689	8.79896e-06	0.000155751	-0.000296473	0.000314071	0.954948	0.0030222	0.00266414	-0.00219952	0.00824391	0.264563	0.0030222	0.00275613	-0.00237983	0.00842422	0.280551	36.5314	0.669395	41.0102	0.159496
7994_41_ERO1LB_ERO1B	ERO1B	GBS	Inverse variance weighted	rs10924372; rs142204410; rs146863644; rs150270663; rs2812480; rs56012267; rs594566; rs667276; rs6685496; rs77140336	10	0.000724781	0.000327405	8.30671e-05	0.0013665	1.00073	1.00008	1.00137	0.0268485	0.319709
10816_150_PILRA_PILRA_isoform_FDF03_M14	PILRA	GBS	Inverse variance weighted	rs10249369; rs10953325; rs111461090; rs111945529; rs112221392; rs112796423; rs112978090; rs113350683; rs113602958; rs113727587; rs113737123; rs11539289; rs117002451; rs117018601; rs117031673; rs117117110; rs117136637; rs117387753; rs117672187; rs11768857; rs11770852; rs117742366; rs117756744; rs117830768; rs117864261; rs117905808; rs11971846; rs12534520; rs12538820; rs12721623; rs13230231; rs1323…	109	6.46198e-05	2.92245e-05	7.33967e-06	0.0001219	1.00006	1.00001	1.00012	0.0270256	0.319715
19266_35_G3BP1_G3BP1	G3BP1	GBS	Wald ratio	rs2964576	1	0.00178437	0.000808973	0.000198784	0.00336996	1.00179	1.0002	1.00338	0.0274033	0.322078	-0.000461801	0.000533858	-0.00150816	0.000584561	0.42026	4.54852e-05	6.01424e-05	0.478107	-0.000121914	0.000294204	-0.000698554	0.000454726	0.678592	-0.000162965	0.000327362	-0.000804594	0.000478663	0.63387	-0.000235295	0.000477921	-0.00117202	0.000701431	0.63755	21.3875	0.721695	5.20853	0.51736
13944_3_SULT1A3_SULT_1A3	SULT1A3	GBS	Inverse variance weighted	rs112974332; rs113199118; rs142097700; rs143154922; rs144089292; rs144319982; rs147712721; rs147772466; rs148788997; rs183722159; rs2003857; rs4017071; rs6565189; rs77730873; rs9921544; rs9923341	16	0.000414383	0.000188914	4.41107e-05	0.000784655	1.00041	1.00004	1.00078	0.0282717	0.324194	0.000615676	0.00121074	-0.00175738	0.00298873	0.700512	-0.000109245	0.000119875	0.529514	-0.000318927	0.000516989	-0.00133223	0.000694371	0.537305	-0.00025627	0.000620956	-0.00147334	0.000960804	0.71986	-0.00024934	0.000610287	-0.0014455	0.000946823	0.722453	97.499	0.229163	0.00503199	0.943448
10603_1_HTN3_HIS3	HTN3	GBS	Inverse variance weighted	rs115000417; rs12647150; rs4694252; rs62322489; rs74801295; rs77684205	6	-0.000654841	0.000298549	-0.00124	-6.9686e-05	0.999345	0.998761	0.99993	0.0282774	0.324194	9.5999e-05	0.000144443	-0.00018711	0.000379108	0.510209	-4.39033e-05	1.80712e-05	0.0198278	-0.000193706	0.000112281	-0.000413777	2.63647e-05	0.0844931	-0.000542621	0.000623424	-0.00176453	0.00067929	0.389282	-0.000542621	0.000623155	-0.001764	0.000678763	0.389079	132.178	0.0433522	46.0885	0.202402
10800_15_SERPINH1_Collagen_binding_protein	SERPINH1	GBS	Inverse variance weighted	rs186202413; rs1944438; rs514887; rs606452; rs608830; rs666566; rs79261574	7	-0.000605014	0.000275871	-0.00114572	-6.4307e-05	0.999395	0.998855	0.999936	0.0282998	0.324194	-8.61569e-05	5.2602e-05	-0.000189257	1.69431e-05	0.103525	7.02174e-06	1.16465e-05	0.547476	-4.2364e-05	5.64679e-05	-0.000153041	6.83131e-05	0.453115	0.000969594	0.00264724	-0.004219	0.00615819	0.714676	0.000969594	0.00273163	-0.0043844	0.00632359	0.723118	46.0697	0.0512732	164.682	0.211038
3421_54_TNFSF8_CD30_Ligand	TNFSF8	GBS	Inverse variance weighted	rs1006026; rs10125315; rs10982293; rs10982385; rs117303912; rs2418322; rs55859521; rs56404767; rs72756571; rs7853396	10	0.000530263	0.00024121	5.74924e-05	0.00100303	1.00053	1.00006	1.001	0.0279241	0.324194																								14.9288	0.134678
10916_44_PLA2R1_PLA2R	PLA2R1	GBS	Inverse variance weighted	rs10185274; rs10929964; rs111452220; rs111552738; rs111572739; rs112267135; rs112274249; rs113560727; rs113733184; rs114098858; rs114216385; rs115143596; rs115164546; rs115668553; rs116330672; rs116355988; rs116366652; rs116500289; rs116506763; rs116598695; rs11680921; rs12469721; rs12471260; rs12476343; rs12478021; rs13000563; rs13001774; rs13002522; rs13015004; rs13019495; rs13027101; rs1319327…	125	6.61201e-05	3.02871e-05	6.7574e-06	0.000125483	1.00007	1.00001	1.00013	0.0290276	0.33044	0.000190447	0.000599984	-0.000985522	0.00136642	0.757454	-6.9942e-05	6.62264e-05	0.315767	-0.000362558	0.000304261	-0.00095891	0.000233794	0.233418	-0.00175137	0.000992135	-0.00369595	0.000193218	0.105229	-0.00175137	0.0011285	-0.00396324	0.000460502	0.148956	157.644	0.603701	17.3641	0.0666867
8275_31_PEAR1_PEAR1	PEAR1	GBS	Inverse variance weighted	rs10908559; rs112435039; rs114346493; rs114892491; rs115704940; rs115759551; rs12071649; rs12132885; rs12138039; rs12734604; rs138370003; rs150109289; rs184275849; rs2182464; rs2182760; rs34926833; rs35612490; rs4661012; rs56254018; rs61800494; rs61803164; rs67195253; rs868669	23	0.00038157	0.000175705	3.71887e-05	0.000725952	1.00038	1.00004	1.00073	0.0298817	0.338037	-3.47659e-05	0.000174582	-0.000376946	0.000307414	0.843032	3.48856e-06	2.38637e-05	0.884412	-3.31172e-05	0.000130705	-0.000289299	0.000223065	0.79998	-0.000154495	0.000468796	-0.00107333	0.000764345	0.743199	-0.000154495	0.000483303	-0.00110177	0.00079278	0.75064	24.8605	0.0723228	42.4964	0.619801
16079_2_TEC_TEC	TEC	GBS	Inverse variance weighted	rs113040242; rs113894965; rs115869554; rs146260645; rs2661524; rs2661535; rs34417820; rs58762758; rs73244487; rs73244497; rs75677507	11	-0.000594421	0.000274924	-0.00113327	-5.55711e-05	0.999406	0.998867	0.999944	0.0306079	0.344102	0.000484435	0.000925583	-0.00132971	0.00229858	0.628363	-3.98537e-05	0.000150908	0.804758	0.000425419	0.000418949	-0.00039572	0.00124656	0.309894	0.000723655	0.000509988	-0.00027592	0.00172323	0.215126	0.000731209	0.00055549	-0.000357553	0.00181997	0.245174	11.8971	0.371425	5.03344	0.283883
15614_168_LILRA2_LIRA2	LILRA2	GBS	Inverse variance weighted	rs10417663; rs11084332; rs111578730; rs111663504; rs113503770; rs113607237; rs113988102; rs11540761; rs11574588; rs11666952; rs11668947; rs11668975; rs11672845; rs11673095; rs116973532; rs117066280; rs117295109; rs117465505; rs117670515; rs117822522; rs117878945; rs12610698; rs13343986; rs138777082; rs140979146; rs141001499; rs141520815; rs142640121; rs142841988; rs143243760; rs145888232; rs14906…	79	0.000148502	6.89738e-05	1.33131e-05	0.000283691	1.00015	1.00001	1.00028	0.0313173	0.349904	6.53011e-05	9.12002e-05	-0.000113451	0.000244053	0.475359	-2.38366e-05	1.73334e-05	0.171616	2.74448e-05	8.10508e-05	-0.000131415	0.000186304	0.734902	-0.00149239	0.00300723	-0.00738656	0.00440177	0.620598	-0.00149239	0.00314306	-0.0076528	0.00466801	0.635763	96.2764	0.0136363	123.813	0.412069
2567_5_CFI_Factor_I	CFI	GBS	Inverse variance weighted	rs12186122; rs12649021; rs13104777; rs1315961; rs17040505; rs184537609; rs2057696; rs2298990; rs5030530; rs62325264; rs6855357; rs75983263; rs76268496; rs77763677; rs78571767	15	0.000471665	0.000219523	4.1399e-05	0.000901931	1.00047	1.00004	1.0009	0.0316673	0.3513	-0.000231843	0.00021767	-0.000658475	0.00019479	0.29433	2.84221e-05	2.6739e-05	0.295297	-9.32038e-05	0.000144374	-0.000376176	0.000189769	0.518556	-6.09901e-06	0.000137152	-0.000274917	0.000262719	0.964783	5.0054e-05	0.000247288	-0.000434631	0.000534739	0.840767	49.5562	0.168867	56.5031	0.00901816
15308_108_VWC2_VWC2	VWC2	GBS	Inverse variance weighted	rs10237193; rs10277833; rs10282410; rs111365656; rs113149095; rs115766643; rs117423319; rs117468195; rs117520945; rs11971373; rs12532623; rs142081331; rs142811016; rs143603772; rs148681119; rs1544434; rs17092990; rs17313767; rs17552613; rs184011553; rs2194909; rs2715093; rs35460131; rs35942937; rs3944113; rs4244238; rs4551287; rs558270179; rs714741; rs73111360; rs73114243; rs73347629; rs74926326;…	45	0.000177199	8.32524e-05	1.40239e-05	0.000340373	1.00018	1.00001	1.00034	0.0332998	0.3513	6.19162e-05	7.75474e-05	-9.00768e-05	0.000213909	0.427077	8.35117e-06	1.81775e-05	0.647224	5.38002e-05	7.41544e-05	-9.15424e-05	0.000199143	0.468136	-0.00236718	0.00196603	-0.0062206	0.00148624	0.232216	-0.00236718	0.00178801	-0.00587167	0.00113732	0.189397	25.9686	0.996085	83.4041	0.289174
17170_15_CALCB_CALCB	CALCB	GBS	Inverse variance weighted	rs10160436; rs10734230; rs10766205; rs10832218; rs11023426; rs117079928; rs12794487; rs138183704; rs139348198; rs141553841; rs34811790; rs55712837; rs67609747; rs7106776; rs72872046; rs76850153; rs7943480; rs9735262	18	0.0003309	0.000154296	2.84808e-05	0.00063332	1.00033	1.00003	1.00063	0.031986	0.3513	0.000504654	0.000635719	-0.000741356	0.00175066	0.441544	-2.45034e-05	5.62246e-05	0.670122	0.000306898	0.000330485	-0.000340852	0.000954648	0.353081	0.00070722	0.000416265	-0.000108659	0.0015231	0.111428	0.000529863	0.000558589	-0.000564972	0.0016247	0.358925	21.6393	0.797708	24.8655	0.0240411
7156_2_FUT10_FUT10	FUT10	GBS	Inverse variance weighted	rs10090022; rs10105155; rs10954845; rs111850883; rs111887990; rs111961052; rs1122551; rs113216413; rs113353501; rs113885312; rs116926276; rs117071613; rs117419172; rs117464928; rs117502261; rs117506888; rs117568654; rs11997157; rs13249386; rs13265457; rs137861529; rs138138889; rs138322207; rs138420995; rs138533884; rs139301156; rs139499862; rs139677693; rs140366008; rs141878756; rs142075131; rs14…	97	-8.51531e-05	3.98842e-05	-0.000163326	-6.98003e-06	0.999915	0.999837	0.999993	0.0327604	0.3513	5.31743e-05	0.000142489	-0.000226104	0.000332453	0.709921	-3.19315e-05	1.88801e-05	0.0943635	-1.79207e-05	0.000117768	-0.000248747	0.000212905	0.879054	-0.00139024	0.0020733	-0.00545391	0.00267343	0.504268	-0.00139024	0.00201112	-0.00533203	0.00255155	0.491211	25.2288	0.032375	82.0493	0.630004
3038_9_CXCL11_I_TAC	CXCL11	GBS	Inverse variance weighted	rs10000988; rs111577590; rs113464411; rs115049627; rs116839831; rs11727191; rs11729174; rs11935391; rs12506745; rs12508110; rs12508444; rs12511448; rs13117238; rs13133745; rs141720047; rs143585145; rs17270586; rs185234582; rs188895681; rs189402753; rs28509772; rs28636389; rs34304715; rs35229343; rs35795399; rs375157930; rs4269201; rs4412014; rs4859647; rs55967764; rs56061981; rs61597648; rs623009…	50	0.000202962	9.56189e-05	1.55491e-05	0.000390375	1.0002	1.00002	1.00039	0.0337861	0.3513	-8.09789e-05	0.000227167	-0.000526227	0.000364269	0.727206	-7.38711e-06	3.56903e-05	0.839234	-0.00013869	0.00017704	-0.000485689	0.000208309	0.433404	-0.00103411	0.00089472	-0.00278776	0.000719542	0.267111	-0.00103411	0.000972837	-0.00294087	0.00087265	0.305782	8.06772	0.622222	10.8542	0.623028
14158_17_ANXA5_Annexin_V	ANXA5	GBS	Inverse variance weighted	rs2306413; rs3109091; rs78585946; rs9995591	4	-0.000530771	0.00025009	-0.00102095	-4.05942e-05	0.999469	0.99898	0.999959	0.033811	0.3513	-4.61888e-05	0.000420523	-0.000870415	0.000778037	0.917829	6.1446e-05	6.19611e-05	0.377485	0.000305502	0.00024694	-0.000178501	0.000789505	0.216032	0.000275115	0.000239328	-0.000193967	0.000744198	0.302334	0.000808634	0.000426271	-2.68565e-05	0.00164412	0.116311	0.443104	0.505628	2.32819	0.675641
4775_34_GSN_Gelsolin	GSN	GBS	Inverse variance weighted	rs10760094; rs10818526; rs10985149; rs116889228; rs139301169; rs141145096; rs151162375; rs184379595; rs2789884; rs3789315; rs3860154; rs575344206; rs7032558; rs7468120; rs76065912; rs78981278; rs79821746	17	0.000456999	0.000213403	3.87294e-05	0.000875269	1.00046	1.00004	1.00088	0.032235	0.3513	5.13382e-06	0.000232618	-0.000450797	0.000461065	0.982683	-3.90067e-05	3.27265e-05	0.251817	-4.32038e-05	0.00019	-0.000415605	0.000329197	0.820122	-7.89285e-05	0.000193812	-0.0004588	0.000300943	0.689226	-0.000120622	0.000282654	-0.000674623	0.00043338	0.67525	0.00670914	0.934719	15.6588	0.405084
2620_4_IL6ST_gp130__soluble	IL6ST	GBS	Inverse variance weighted	rs1063560; rs111296580; rs111379648; rs113121863; rs116753755; rs13180495; rs146781257; rs17701253; rs189547345; rs2112940; rs254987; rs2897879; rs29995; rs3761771; rs3846513; rs421256; rs55884452; rs55889171; rs62363935; rs62363942; rs67298230; rs71624119; rs73755325; rs75187300; rs7728232; rs7730934; rs77847765; rs78770369	28	-0.000255239	0.000119094	-0.000488663	-2.18154e-05	0.999745	0.999511	0.999978	0.0320988	0.3513	-7.28701e-05	8.52464e-05	-0.000239953	9.42128e-05	0.395237	1.47996e-05	1.4433e-05	0.308305	-1.93243e-05	8.57931e-05	-0.000187479	0.00014883	0.82179	0.00279681	0.0024318	-0.00196951	0.00756314	0.253529	0.00279681	0.0026199	-0.00233818	0.00793181	0.288944	6.28074	0.392487	76.0284	0.573856
12575_30_MTHFD1_C1TC	MTHFD1	GBS	Inverse variance weighted	rs11158538; rs139293353; rs141381241; rs141619189; rs17181120; rs2093209; rs2236225; rs229648; rs35940976; rs45451201; rs72726297; rs753649	12	0.000500723	0.000234355	4.13873e-05	0.000960058	1.0005	1.00004	1.00096	0.0326305	0.3513																								1.75509	0.185238
2480_58_TIMP3_TIMP_3	TIMP3	GBS	Inverse variance weighted	rs1033374; rs11089528; rs111362665; rs111428807; rs111780073; rs112768009; rs113983124; rs116864038; rs116987772; rs117004633; rs11703546; rs117049039; rs117182504; rs117188860; rs117229763; rs117352804; rs117491818; rs117541995; rs117555418; rs117851892; rs117913131; rs117946275; rs117946472; rs118080416; rs118117769; rs12053759; rs130539; rs130553; rs135122; rs136405; rs137309; rs138588064; rs1…	125	8.51728e-05	4.00094e-05	6.75443e-06	0.000163591	1.00009	1.00001	1.00016	0.0332691	0.3513																								56.3632	0.0831321
3316_58_SERPIND1_Heparin_cofactor_II	SERPIND1	GBS	Wald ratio	rs140854257	1	0.00206505	0.000969388	0.000165051	0.00396505	1.00207	1.00017	1.00397	0.0331499	0.3513																								6.15491	0.72432
8337_65_PTPRU_PTPRU	PTPRU	GBS	Inverse variance weighted	rs113292219; rs115178227; rs12022470; rs12048525; rs12402615; rs140177146; rs140658089; rs1408861; rs149647892; rs1550969; rs183909650; rs2179795; rs34380016; rs34426582; rs56048705; rs56906456; rs61759062; rs7523532; rs7525656; rs77280685	20	0.00034838	0.000164117	2.67105e-05	0.000670049	1.00035	1.00003	1.00067	0.0337746	0.3513
4254_6_NUDCD3_NUDC3	NUDCD3	GBS	Wald ratio	rs306995	1	0.00161468	0.000761468	0.000122202	0.00310716	1.00162	1.00012	1.00311	0.0339654	0.3513
18315_38_RTP4_RTP4	RTP4	GBS	Inverse variance weighted	rs1019386; rs114895442; rs116195369; rs116787285; rs12486343; rs12492885; rs1344215; rs142611179; rs144594726; rs1568300; rs1574648; rs16862107; rs17795015; rs183769868; rs1878861; rs2160807; rs3908121; rs4686459; rs487575; rs55781126; rs55783585; rs62280061; rs6762462; rs6798814; rs710449; rs710468; rs710475; rs72549174; rs73189768; rs74688293; rs75467909; rs75805227; rs77567348; rs78240249; rs7…	40	0.000225621	0.000106649	1.65889e-05	0.000434653	1.00023	1.00002	1.00043	0.0343834	0.353602	0.00138103	0.00321833	-0.00492689	0.00768895	0.741946	-4.81757e-05	0.000226183	0.8664	0.000792323	0.000536718	-0.000259644	0.00184429	0.13988	2.65106e-05	0.000598798	-0.00114713	0.00120016	0.96871	0.00133951	0.000812277	-0.000252558	0.00293157	0.240907	179.858	0.426024	1.80246	0.179416
3168_8_ADAMTS5_ADAMTS_5	ADAMTS5	GBS	Inverse variance weighted	rs1039144; rs112243736; rs117246429; rs12482038; rs138700758; rs142629161; rs16979558; rs17684115; rs183650419; rs191606526; rs2226775; rs222954; rs2298675; rs2830494; rs2830522; rs2830549; rs2830557; rs2830580; rs2830624; rs2830633; rs467930; rs56738751; rs59317497; rs7276657; rs74842806; rs75006665; rs77027926; rs80176691	28	-0.00018599	8.80226e-05	-0.000358515	-1.34662e-05	0.999814	0.999642	0.999987	0.034602	0.353729	-0.000200334	0.000529318	-0.0012378	0.00083713	0.709065	-2.89847e-05	5.79254e-05	0.62227	-0.000423231	0.000229127	-0.000872321	2.58579e-05	0.0647259	-0.000301338	0.000556806	-0.00139268	0.000790003	0.594072	-0.000301338	0.000583117	-0.00144425	0.000841571	0.610716	35.368	0.192709	24.109	0.237663
8039_41_FAM177A1_F177A	FAM177A1	GBS	Inverse variance weighted	rs10135261; rs10141801; rs10149770; rs10150318; rs10162419; rs110744; rs1169018; rs1169027; rs116908832; rs117454909; rs1177258; rs117951696; rs1200334; rs12587376; rs138940266; rs139547934; rs141160701; rs141226877; rs141335289; rs1431054; rs145081760; rs146152249; rs147726152; rs149396880; rs149983863; rs150519705; rs150847602; rs17103668; rs17526363; rs17764207; rs17764457; rs182033565; rs1888…	69	0.000121022	5.73338e-05	8.64786e-06	0.000233396	1.00012	1.00001	1.00023	0.0347866	0.353729	3.47289e-05	8.48524e-05	-0.000131582	0.00020104	0.683072	6.14585e-06	1.60795e-05	0.702988	9.34133e-05	6.87557e-05	-4.1348e-05	0.000228175	0.174265	0.00515732	0.00525311	-0.00513877	0.0154534	0.328207	0.00515732	0.0053072	-0.00524479	0.0155594	0.333141	0.421239	0.51632	159.501	0.00657932
9244_27_PPT1_PPT1	PPT1	GBS	Inverse variance weighted	rs12040779; rs12723276; rs141910474; rs145454454; rs1800205; rs193065075; rs209914; rs3969615; rs4660387; rs72670627; rs76883808; rs77978970	12	-0.000409823	0.000194416	-0.000790878	-2.87685e-05	0.99959	0.999209	0.999971	0.0350332	0.354247	-0.000343917	0.000442196	-0.00121062	0.000522788	0.454725	-3.35459e-06	4.70207e-05	0.944532	-0.00049648	0.00028278	-0.00105073	5.77685e-05	0.0791375	-0.000348769	0.00143293	-0.00315732	0.00245978	0.812179	-0.000348769	0.00138164	-0.00305678	0.00235925	0.805362	5.59617	0.231404	12.2509	0.268613
7648_9_MYBPC1_MYPC1	MYBPC1	GBS	Wald ratio	rs3817552	1	-0.00132801	0.000633459	-0.00256959	-8.64286e-05	0.998673	0.997434	0.999914	0.0360433	0.35489	-0.000781805	0.000418027	-0.00160114	3.75281e-05	0.0810956	8.61391e-05	4.70595e-05	0.0871254	-0.000312613	0.000261508	-0.000825168	0.000199942	0.23192	-0.000368294	0.000334801	-0.0010245	0.000287916	0.287592	-0.000368294	0.0004797	-0.00130851	0.000571917	0.453812	1.54824	0.907437	20.3214	0.159947
9177_6_FAM3B_FAM3B	FAM3B	GBS	Inverse variance weighted	rs1040315; rs111826383; rs111869563; rs112077699; rs113057956; rs116422; rs11701591; rs11701773; rs117149680; rs117835226; rs118132670; rs11910951; rs138534589; rs138837252; rs140576837; rs140940516; rs141378130; rs143044407; rs143566944; rs144306908; rs144947137; rs147099383; rs149664275; rs150417632; rs150444386; rs150474320; rs150880621; rs17854725; rs1999331; rs2074559; rs2837912; rs2837957; …	67	-0.000145742	6.9496e-05	-0.000281955	-9.53028e-06	0.999854	0.999718	0.99999	0.0359817	0.35489	-8.20317e-05	0.000128446	-0.000333786	0.000169722	0.525752	-7.90689e-06	1.82405e-05	0.666392	-3.71055e-05	0.000110974	-0.000254615	0.000180404	0.738108	-6.86546e-05	0.00050588	-0.00106018	0.000922871	0.892544	-6.86546e-05	0.00050584	-0.0010601	0.000922793	0.892535	147.621	0.356177	52.318	0.539507
2515_14_GFRA2_GFRa_2	GFRA2	GBS	Inverse variance weighted	rs10104583; rs1106570; rs11135741; rs11136029; rs111396318; rs112455636; rs116903207; rs117136361; rs117190054; rs117238834; rs117260583; rs117305084; rs117330214; rs117348664; rs117492017; rs117556991; rs117580961; rs11781875; rs117836519; rs117907634; rs118178862; rs12675375; rs13254847; rs13260283; rs13269700; rs139563453; rs139667095; rs140077926; rs144298379; rs145213878; rs145728372; rs1480…	89	-0.000153729	7.30553e-05	-0.000296918	-1.0541e-05	0.999846	0.999703	0.999989	0.0353533	0.35489	0.000402424	0.00278968	-0.00506536	0.0058702	0.908794	-0.000136286	0.000239233	0.670341	-0.0013796	0.000576957	-0.00251044	-0.000248768	0.0167947	-0.00141113	0.000636818	-0.00265929	-0.000162963	0.157045	-0.00138371	0.000740899	-0.00283587	6.84501e-05	0.202776	65.354	0.910996	0.665715	0.41455
7140_1_CELA2A_ELA2A	CELA2A	GBS	Inverse variance weighted	rs111778267; rs12564900; rs184341307; rs35609485; rs6700655; rs78880003	6	-0.000684908	0.000327104	-0.00132603	-4.37831e-05	0.999315	0.998675	0.999956	0.0362733	0.35489	0.000138958	0.000116574	-8.95265e-05	0.000367443	0.242019	1.88713e-05	1.72388e-05	0.281821	0.000171146	0.000111884	-4.81465e-05	0.000390438	0.126097	0.000201786	0.000119004	-3.14607e-05	0.000435034	0.0993721	0.000260711	0.000212903	-0.000156579	0.000678001	0.229415	8.48892	0.668952	29.4944	0.593969
15452_5_NT5E_5__Nucleotidase	NT5E	GBS	Inverse variance weighted	rs111069112; rs11756375; rs11759531; rs117779928; rs118001760; rs118037163; rs118130764; rs13211777; rs138144139; rs142176850; rs142289772; rs142789082; rs143475976; rs146073151; rs149716062; rs150167965; rs1508233; rs1508247; rs182350528; rs184838680; rs190762331; rs2798545; rs34537643; rs35055927; rs35455576; rs3966886; rs4053747; rs41271629; rs511836; rs531338438; rs586364; rs6923147; rs693579…	46	-0.000155796	7.43985e-05	-0.000301617	-9.97477e-06	0.999844	0.999698	0.99999	0.0362536	0.35489	4.25471e-05	4.63278e-05	-4.82553e-05	0.000133349	0.359859	7.17517e-06	1.09228e-05	0.512233	9.40239e-05	5.47772e-05	-1.33395e-05	0.000201387	0.0860746	0.000193517	0.00123712	-0.00223124	0.00261828	0.875903	0.000193517	0.00119039	-0.00213965	0.00252669	0.871074	9.2295	0.323307	152.297	0.500847
2602_2_ANGPT2_Angiopoietin_2	ANGPT2	GBS	Inverse variance weighted	rs117908524; rs17601858; rs1968586; rs2442478; rs2442599; rs2552272; rs2922812; rs62504861; rs73664545	9	-0.000605749	0.000288473	-0.00117116	-4.03425e-05	0.999394	0.99883	0.99996	0.0357422	0.35489
19213_1_SPINK4_ISK4	SPINK4	GBS	Inverse variance weighted	rs10758227; rs10971487; rs12551364; rs13290851; rs140574580; rs142725549; rs147969234; rs1630171; rs41316007; rs4878532; rs558845; rs62544431	12	0.000364772	0.000174592	2.2572e-05	0.000706973	1.00036	1.00002	1.00071	0.0366822	0.356961	0.000877866	0.000417851	5.88776e-05	0.00169685	0.103547	-5.7673e-05	4.75716e-05	0.292089	0.000550254	0.000337751	-0.000111737	0.00121225	0.103277	0.000780101	0.000390701	1.4328e-05	0.00154587	0.102374	0.000841334	0.000544633	-0.000226145	0.00190881	0.183059	2.4691	0.963156	2.42492	0.658129
15466_30_COL9A1_CO9A1	COL9A1	GBS	Inverse variance weighted	rs117608313; rs3806095; rs6455357; rs6903040; rs6923114; rs9455026	6	0.00091837	0.000440713	5.45715e-05	0.00178217	1.00092	1.00005	1.00178	0.0371761	0.359832	0.000143678	0.000153983	-0.000158128	0.000445485	0.355759	-4.03669e-05	1.9078e-05	0.0399205	-5.95312e-06	0.000144489	-0.000289152	0.000277246	0.967136	-6.15647e-05	0.000145454	-0.000346655	0.000223526	0.67408	-0.000195592	0.000291631	-0.000767189	0.000376006	0.505777	7.18048	0.304479	41.4306	0.623948
8814_33_PSAPL1_SAPL1	PSAPL1	GBS	Inverse variance weighted	rs10022359; rs10023533; rs10937820; rs10937854; rs112440075; rs114188497; rs114856296; rs116165933; rs11727231; rs11731502; rs12508214; rs12510151; rs13142422; rs13435654; rs143001905; rs143427378; rs144453316; rs148549233; rs149415322; rs2285781; rs2677605; rs28685850; rs36076856; rs3894736; rs4077717; rs4318651; rs4547796; rs4689152; rs4689653; rs4689833; rs55935147; rs56314116; rs59366456; rs6…	56	0.000146986	7.06621e-05	8.48835e-06	0.000285484	1.00015	1.00001	1.00029	0.037514	0.361172	-5.20815e-05	0.00019239	-0.000429166	0.000325003	0.78812	4.50157e-06	2.53789e-05	0.860181	7.10601e-06	0.000141707	-0.00027064	0.000284852	0.960006	-0.000711617	0.000809806	-0.00229884	0.000875602	0.38506	-0.000711617	0.000813951	-0.00230696	0.000883727	0.387461	19.6698	0.876203	29.0486	0.821542
11177_16_KRT5_K2C5	KRT5	GBS	Inverse variance weighted	rs11170133; rs11170164; rs141697993; rs4597111; rs61099267; rs61915693; rs641621; rs644878	8	-0.000508238	0.000244841	-0.000988127	-2.83495e-05	0.999492	0.999012	0.999972	0.0379136	0.361177	0.000183467	0.000106496	-2.52645e-05	0.000392199	0.0882908	-1.34204e-05	1.45968e-05	0.360288	0.000150725	9.01802e-05	-2.60283e-05	0.000327478	0.0946478	-0.00175531	0.0024559	-0.00656887	0.00305825	0.476564	-0.00175531	0.00230971	-0.00628234	0.00277171	0.449194	105.931	0.0532398	99.2148	0.285206
10462_14_INSL5_INSL5	INSL5	GBS	Wald ratio	rs11208960	1	-0.00181707	0.000874564	-0.00353122	-0.000102927	0.998185	0.996475	0.999897	0.037738	0.361177	0.000794776	0.000998252	-0.0011618	0.00275135	0.470513	-1.51958e-05	0.000108907	0.895775	0.000772044	0.000378486	3.02115e-05	0.00151388	0.0413681	0.000746939	0.00045048	-0.000136002	0.00162988	0.158196	0.00142852	0.000687682	8.06631e-05	0.00277638	0.0923787	23.3453	0.440764	7.79169	0.0995139
15559_5_ANTXR2_ANTR2	ANTXR2	GBS	Inverse variance weighted	rs11098925; rs114140915; rs115099020; rs142269251; rs149404014; rs17464115; rs1996453; rs34850530; rs36071483; rs377586355; rs62297622; rs72649318; rs72656573; rs72860756; rs74830441; rs7674623; rs78808309	17	0.000345656	0.000166801	1.87253e-05	0.000672587	1.00035	1.00002	1.00067	0.0382411	0.361954	0.00014611	0.000347115	-0.000534236	0.000826456	0.680199	-2.7521e-05	3.59397e-05	0.45654	0.000154418	0.000254635	-0.000344666	0.000653503	0.544229	0.000164804	0.00035337	-0.000527803	0.00085741	0.647647	0.00018354	0.00043937	-0.000677626	0.00104471	0.68206	0.00295247	0.956667	11.6364	0.635476
11659_31_CLINT1_EPN4	CLINT1	GBS	Inverse variance weighted	rs1186998; rs62389053	2	0.0013771	0.000665069	7.35642e-05	0.00268063	1.00138	1.00007	1.00268	0.0383951	0.361954	0.000527823	0.000365161	-0.000187893	0.00124354	0.172004	-4.63832e-05	5.2969e-05	0.397102	0.000354868	0.000214327	-6.52124e-05	0.000774948	0.0977758	0.000341229	0.00047905	-0.000597709	0.00128017	0.487979	0.000341229	0.000548264	-0.000733369	0.00141583	0.543696	3.31983	0.0684491	7.40813	0.879913
4996_66_HRG_HRG	HRG	GBS	Inverse variance weighted	rs1003995; rs1004589; rs1014695; rs10513805; rs10770; rs10804901; rs10937276; rs111559213; rs111953875; rs112276138; rs112699112; rs113366314; rs113457158; rs114238993; rs114397899; rs114459494; rs115043810; rs115060007; rs115069161; rs115087311; rs115251486; rs115377343; rs115722798; rs116522397; rs116638618; rs116644780; rs11716589; rs11916885; rs12490146; rs12497361; rs13081877; rs138437490; r…	155	6.49098e-05	3.1422e-05	3.32266e-06	0.000126497	1.00006	1	1.00013	0.0388527	0.362492	0.000278441	0.000350456	-0.000408452	0.000965335	0.434375	-1.0093e-05	4.16848e-05	0.810657	8.19298e-05	0.000209883	-0.000329441	0.000493301	0.696271	5.03888e-05	0.00022205	-0.000384829	0.000485606	0.822256	-7.47455e-06	0.000354284	-0.000701871	0.000686922	0.983329	27.194	0.824255	18.7069	0.810954
11531_24_C10orf54_GI24	VSIR	GBS	Inverse variance weighted	rs10762476; rs11000080; rs111416836; rs117248164; rs117806376; rs117942997; rs12415423; rs12774175; rs12777161; rs145516542; rs146781648; rs149222180; rs1900496; rs34332602; rs41281330; rs41281342; rs4747159; rs4747192; rs55684121; rs55768030; rs72817938; rs74730055; rs748505; rs75548298; rs7903968; rs79450314; rs9415035; rs9415039	28	0.000289035	0.000139912	1.48066e-05	0.000563263	1.00029	1.00001	1.00056	0.0388447	0.362492
17856_23_NT5M_NT5M	NT5M	GBS	Inverse variance weighted	rs12603230; rs12948357; rs192436452; rs7225876; rs76415179; rs9893453	6	-0.000585099	0.000284178	-0.00114209	-2.81104e-05	0.999415	0.998859	0.999972	0.039502	0.364789	0.000119962	0.00031069	-0.000488989	0.000728914	0.710878	-4.28903e-06	4.6297e-05	0.928784	0.000176176	0.00020442	-0.000224488	0.000576839	0.38878	0.000162742	0.000211801	-0.000252387	0.000577872	0.46434	0.000108696	0.000311275	-0.000501404	0.000718795	0.735956	40.9495	0.0232397	6.75298	0.455044
3194_36_GP6_GPVI	GP6	GBS	Inverse variance weighted	rs10411094; rs11668169; rs11671810; rs11672113; rs11881907; rs12609335; rs12609974; rs12981737; rs145450826; rs148793991; rs1749317; rs189534942; rs2603694; rs4806468; rs6509911; rs703466; rs73055288; rs775890; rs78187393	19	0.000264555	0.000128435	1.28227e-05	0.000516288	1.00026	1.00001	1.00052	0.039414	0.364789
18188_12_GATM_GATM	GATM	GBS	Inverse variance weighted	rs11070442; rs117618181; rs12595073; rs1365242; rs149005445; rs16952708; rs193060089; rs2252371; rs2453541; rs4384558; rs62025168; rs72724253; rs8026278; rs8033024	14	-0.000390753	0.000190068	-0.000763286	-1.82207e-05	0.999609	0.999237	0.999982	0.0397956	0.365598	0.000546641	0.000423428	-0.000283277	0.00137656	0.221023	1.40887e-05	4.59365e-05	0.76433	0.00069651	0.000247472	0.000211466	0.00118155	0.00488524	0.000684781	0.000258698	0.000177732	0.00119183	0.0201254	0.000638734	0.000410356	-0.000165563	0.00144303	0.143582	6.69155	0.244609	15.6734	0.206658
16900_29_MDGA1_MDGA1	MDGA1	GBS	Inverse variance weighted	rs10947682; rs111597992; rs111791428; rs111847338; rs111886123; rs113372112; rs113511619; rs113788049; rs114105737; rs114253494; rs114256944; rs114335710; rs114790663; rs114825320; rs114887644; rs114925152; rs114930695; rs114988861; rs115236493; rs115297393; rs115321600; rs115342044; rs11548582; rs115537389; rs115617098; rs115634034; rs115697841; rs116364947; rs116574967; rs116632210; rs116690629…	182	-5.6162e-05	2.73452e-05	-0.000109759	-2.56541e-06	0.999944	0.99989	0.999997	0.0399935	0.365598	0.000243424	0.000224765	-0.000197116	0.000683963	0.290025	3.84596e-05	3.13917e-05	0.232916	0.000345648	0.000181858	-1.07937e-05	0.00070209	0.0573482	0.000993355	0.000466828	7.83721e-05	0.00190834	0.0438164	0.000993355	0.000504705	4.13331e-06	0.00198258	0.0607025	20.834	0.832202	25.3379	0.333101
14618_26_VOPP1_ECOP	VOPP1	GBS	Inverse variance weighted	rs117042408; rs9642585	2	0.000874029	0.000426655	3.77856e-05	0.00171027	1.00087	1.00004	1.00171	0.0405049	0.368412	-5.87376e-05	0.000243904	-0.000536788	0.000419313	0.811656	2.0349e-05	2.90094e-05	0.489495	-7.38845e-05	0.00017273	-0.000412435	0.000264666	0.668836	-6.05485e-05	0.000170275	-0.000394288	0.00027319	0.725015	3.47933e-05	0.000289414	-0.000532458	0.000602045	0.905233	64.9313	0.710028	21.7837	0.648201
8786_6_FAM171B_F171B	FAM171B	GBS	Inverse variance weighted	rs10173061; rs1123176; rs115347726; rs193111297; rs2370664; rs55856163; rs570252799; rs61763617; rs6710788	9	-0.000500877	0.000245606	-0.000982265	-1.94886e-05	0.999499	0.999018	0.999981	0.0414152	0.371097	-0.000190415	0.000851792	-0.00185993	0.0014791	0.829494	7.12001e-05	9.00734e-05	0.455196	0.000392517	0.000447448	-0.000484481	0.00126951	0.380359	-0.000694376	0.00100238	-0.00265905	0.0012703	0.508088	0.000490992	0.000840982	-0.00115733	0.00213932	0.575421	3.41391	0.636452	12.3572	0.089406
9599_6_PIANP_PIANP	PIANP	GBS	Inverse variance weighted	rs10492096; rs11064321; rs11064333; rs11064354; rs117471807; rs12816349; rs146094919; rs34012476; rs3759343; rs73266929; rs740852	11	0.000435655	0.000213464	1.72662e-05	0.000854044	1.00044	1.00002	1.00085	0.0412622	0.371097	-0.000186412	0.000108141	-0.000398368	2.55443e-05	0.0889221	3.82006e-05	1.79511e-05	0.0366644	-8.84987e-05	0.000101259	-0.000286967	0.00010997	0.382129	-0.000552083	0.000498371	-0.00152889	0.000424724	0.271499	-0.000552083	0.000499584	-0.00153127	0.000427103	0.272656	43.4827	0.536345	69.9464	0.611948
8024_64_TPST2_TPST2	TPST2	GBS	Inverse variance weighted	rs117244584; rs1981493; rs2071861; rs2283824; rs28613882; rs4149485; rs6005079; rs7290727; rs77561351; rs8136086; rs8140872; rs9613234	12	0.000433002	0.000212177	1.71349e-05	0.00084887	1.00043	1.00002	1.00085	0.041275	0.371097	-0.000545831	0.000993758	-0.0024936	0.00140194	0.680242	-1.37129e-05	0.000100239	0.913446	-0.000624511	0.000474291	-0.00155412	0.0003051	0.187931	-0.000601261	0.000585613	-0.00174906	0.000546541	0.412502	-0.000620754	0.000618418	-0.00183285	0.000591345	0.421198	1.34867	0.24551	0.082257	0.774262
8958_51_CHL1_CHL1	CHL1	GBS	Inverse variance weighted	rs10865846; rs113069256; rs115088715; rs115254867; rs11707410; rs12494005; rs12629051; rs13077895; rs1391892; rs140084194; rs143641430; rs144655298; rs147431057; rs148394546; rs1523906; rs1523908; rs17037203; rs2387181; rs2648466; rs331880; rs35073337; rs36046822; rs377080251; rs3907299; rs4685525; rs55861970; rs55907400; rs62227352; rs72619595; rs72991460; rs7634586; rs76522113; rs76660477; rs78…	42	0.000184356	9.06355e-05	6.71077e-06	0.000362002	1.00018	1.00001	1.00036	0.0419474	0.374014	0.000211488	0.00256883	-0.00482342	0.0052464	0.938341	5.34304e-05	0.000190633	0.793161	0.00094041	0.0004965	-3.27293e-05	0.00191355	0.0582144	0.00140936	0.000883709	-0.000322714	0.00314142	0.171637	0.00140936	0.000880247	-0.000315929	0.00313464	0.170256	0.283949	0.594124	6.37155	0.173066
19161_1_USP15_UBP15	USP15	GBS	Inverse variance weighted	rs11174446; rs11174461; rs11616124; rs117379731; rs17713040; rs1795209; rs348694; rs7310196; rs73130981; rs7313460; rs73136831; rs7975337; rs9668289	13	-0.000410636	0.000202417	-0.000807373	-1.38988e-05	0.999589	0.999193	0.999986	0.0424925	0.377017	-0.000187156	0.000114717	-0.000412002	3.76897e-05	0.109623	9.03543e-06	2.45527e-05	0.71456	-0.000147712	9.32914e-05	-0.000330563	3.51395e-05	0.113345	-5.64634e-05	0.00154524	-0.00308513	0.00297221	0.971006	-5.64634e-05	0.0015617	-0.0031174	0.00300447	0.971312	10.7825	0.822705	44.0629	0.553709
5584_21_TCN2_Holo_TC_II	TCN2	GBS	Inverse variance weighted	rs111465756; rs112205074; rs112674349; rs113167638; rs113239092; rs117047869; rs117849602; rs118018786; rs118142954; rs12167317; rs131300; rs136230; rs136285; rs136359; rs138426988; rs138677784; rs139636778; rs139785680; rs142826155; rs143040273; rs143476511; rs144357147; rs144638310; rs145451573; rs146364338; rs147762469; rs148656681; rs150221132; rs150576069; rs151029146; rs151208155; rs1856591…	79	9.0831e-05	4.50752e-05	2.48369e-06	0.000179178	1.00009	1	1.00018	0.0438941	0.3771	2.92629e-05	0.000104824	-0.000176193	0.000234719	0.780741	-2.27031e-05	2.01209e-05	0.262083	-3.80409e-05	7.29082e-05	-0.000180941	0.000104859	0.601835	-0.000364337	0.00131203	-0.00293591	0.00220724	0.78186	-0.000364337	0.00134845	-0.0030073	0.00227862	0.787607	0.50436	0.777105	101.278	0.261606
8351_17_PRSS57_PRS57	PRSS57	GBS	Inverse variance weighted	rs10410376; rs10414193; rs11085223; rs111300905; rs111527185; rs113763989; rs116680040; rs117062406; rs117072087; rs117693135; rs117865661; rs11882870; rs12327856; rs12459388; rs12611157; rs12978248; rs12981860; rs12982209; rs12984913; rs12985692; rs139726445; rs142161285; rs143810455; rs144035257; rs147237885; rs147693109; rs148276867; rs148733966; rs148953912; rs149054433; rs150088366; rs150383…	70	0.000117756	5.81386e-05	3.80407e-06	0.000231708	1.00012	1	1.00023	0.0428231	0.3771	-1.82295e-05	6.7243e-05	-0.000150026	0.000113567	0.78706	2.2468e-05	1.74948e-05	0.203002	1.81255e-05	6.50315e-05	-0.000109336	0.000145587	0.780461	-0.00309445	0.00410716	-0.0111445	0.00495558	0.45352	-0.00309445	0.00414084	-0.0112105	0.00502159	0.457188	1.09913	0.294457	87.4035	0.154933
10346_5_STAT3_STAT3	STAT3	GBS	Inverse variance weighted	rs111494201; rs111919119; rs112616358; rs12452287; rs35490951; rs4796791; rs544051648; rs7211222; rs7217251; rs72823022; rs939881	11	-0.000612462	0.00030276	-0.00120587	-1.90521e-05	0.999388	0.998795	0.999981	0.0430806	0.3771	0.000241462	0.00154254	-0.00278192	0.00326484	0.889985	1.9975e-05	0.000152509	0.907781	0.000281037	0.000374687	-0.00045335	0.00101542	0.453221	0.000220094	0.000467925	-0.00069704	0.00113723	0.67018	0.00037884	0.0005837	-0.000765212	0.00152289	0.562575	74.5325	0.70861	1.36211	0.506083
8327_26_DPEP2_DPEP2	DPEP2	GBS	Inverse variance weighted	rs1110571; rs141039314; rs147937461; rs55661503; rs75842420; rs80307954; rs8050312	7	-0.000483025	0.000239364	-0.000952179	-1.38713e-05	0.999517	0.999048	0.999986	0.0435964	0.3771	-0.000149635	0.000262031	-0.000663215	0.000363945	0.575021	-6.91668e-06	3.18538e-05	0.830543	-0.000201842	0.000188103	-0.000570524	0.000166841	0.283255	0.0001356	0.000503666	-0.000851585	0.00112279	0.790657	0.0001356	0.000638836	-0.00111652	0.00138772	0.834163	12.2934	0.656697	18.5474	0.420174
9719_145_MMP16_MMP_16	MMP16	GBS	Wald ratio	rs35889496	1	0.00155079	0.000769671	4.22318e-05	0.00305934	1.00155	1.00004	1.00306	0.0439183	0.3771	0.000497384	0.000995815	-0.00145441	0.00244918	0.666978	1.11521e-05	9.88162e-05	0.920451	0.000670902	0.000463001	-0.000236579	0.00157838	0.147329	0.000966158	0.000639585	-0.000287429	0.00221975	0.228055	0.000901055	0.00067812	-0.000428059	0.00223017	0.275955	0.670419	0.412906	1.35952	0.50674
2677_1_EGFR_ERBB1	EGFR	GBS	Inverse variance weighted	rs1107617; rs111776517; rs12669749; rs13244925; rs1468726; rs17172402; rs17290197; rs17335898; rs2075108; rs75388495; rs845553	11	0.000458343	0.000226914	1.35918e-05	0.000903095	1.00046	1.00001	1.0009	0.0433939	0.3771	0.000211458	0.000632645	-0.00102853	0.00145144	0.794646	-3.40487e-05	8.75207e-05	0.763802	0.0001001	0.000312233	-0.000511876	0.000712075	0.748519	0.000138649	0.00030571	-0.000460541	0.00073784	0.694623	-2.64158e-05	0.000507559	-0.00102123	0.0009684	0.963224	210.101	0.600358	1.79125	0.180774
3046_31_RETN_resistin	RETN	GBS	Inverse variance weighted	rs10401466; rs10401670; rs10409516; rs10418380; rs10420973; rs10423256; rs1053363; rs11260048; rs112921632; rs112984933; rs113609597; rs11667432; rs116852010; rs116986430; rs117029024; rs117916280; rs11880585; rs11881897; rs11882689; rs12463045; rs12980031; rs12984870; rs138482835; rs143542176; rs147277528; rs147899629; rs183703689; rs201782305; rs2161491; rs2287887; rs2446181; rs34734821; rs3488…	54	0.000180361	8.95327e-05	4.87684e-06	0.000355845	1.00018	1	1.00036	0.0439602	0.3771																								1.46992	0.68923
13068_139_CCS_CCS	CCS	GBS	Inverse variance weighted	rs10791902; rs11537930; rs146249445; rs498045; rs531784	5	-0.00078557	0.00039092	-0.00155177	-1.93678e-05	0.999215	0.998449	0.999981	0.0444795	0.378076	1.50498e-05	0.00018647	-0.000350432	0.000380532	0.936343	-3.3984e-05	2.80953e-05	0.238215	6.13554e-05	0.000171841	-0.000275453	0.000398164	0.721056	7.88384e-05	0.000178016	-0.000270073	0.000427749	0.661666	-0.000118027	0.000317344	-0.000740021	0.000503967	0.713085	35.4677	0.587139	25.3485	0.387023
3234_23_CCDC80_URB	CCDC80	GBS	Inverse variance weighted	rs114218201; rs114710564; rs34004529; rs7640012; rs9845240	5	0.000668899	0.00033288	1.64536e-05	0.00132134	1.00067	1.00002	1.00132	0.0444918	0.378076
3805_16_ESM1_Endocan	ESM1	GBS	Inverse variance weighted	rs3815916; rs4242051; rs55789183; rs56376012; rs58538591; rs6876434; rs72762223	7	-0.000444843	0.000222404	-0.000880756	-8.93033e-06	0.999555	0.99912	0.999991	0.0454837	0.378083	-0.000563514	0.000359629	-0.00126839	0.00014136	0.151574	4.63616e-05	4.17401e-05	0.29548	-0.000294444	0.00021661	-0.000719	0.000130112	0.174043	-0.00034276	0.000233778	-0.000800964	0.000115444	0.173327	-0.000596708	0.000495799	-0.00156847	0.000375058	0.256489	89.1936	0.0956949	8.16168	0.517938
17329_2_BDH2_BDH2	BDH2	GBS	Inverse variance weighted	rs115244397; rs13120154; rs139884268; rs148754142; rs17033377; rs17033736; rs17286855; rs184541486; rs2711897; rs4235405; rs56014581; rs66819851; rs6830624; rs78247044; rs80300150; rs985708	16	-0.000282345	0.000141759	-0.000560192	-4.49771e-06	0.999718	0.99944	0.999996	0.0464009	0.378083	2.82891e-05	9.50989e-05	-0.000158105	0.000214683	0.767028	2.08864e-05	1.70889e-05	0.225906	4.14193e-05	9.4951e-05	-0.000144685	0.000227523	0.662679	0.000374913	0.00317395	-0.00584602	0.00659585	0.906319	0.000374913	0.00306026	-0.0056232	0.00637303	0.902856	51.2486	0.503404	63.3507	0.603829
3806_55_EPHA5_EphA5	EPHA5	GBS	Inverse variance weighted	rs112905471; rs1584640; rs2061605; rs4860688; rs62300408; rs9312142	6	-0.000571549	0.000285661	-0.00113145	-1.16534e-05	0.999429	0.998869	0.999988	0.0454145	0.378083	-0.00021875	0.000207522	-0.000625494	0.000187994	0.301178	4.09509e-05	2.66483e-05	0.136	8.13021e-06	0.000165684	-0.00031661	0.00033287	0.960863	-3.85459e-05	0.000231719	-0.000492716	0.000415624	0.869079	-3.85459e-05	0.000307612	-0.000641465	0.000564373	0.901176	11.9216	0.0358784	16.4628	0.943544
18338_26_IDH1_IDH	IDH1	GBS	Inverse variance weighted	rs111279488; rs116643358; rs116747369; rs13027349; rs13424399; rs148415476; rs1835303; rs34599179; rs62189166; rs6746501; rs73070958	11	-0.000331194	0.000166772	-0.000658068	-4.32035e-06	0.999669	0.999342	0.999996	0.0470438	0.378083	0.000376322	0.000205995	-2.74292e-05	0.000780073	0.0745114	-1.43232e-05	2.25084e-05	0.527845	0.000483785	0.000149997	0.00018979	0.00077778	0.00125844	0.000161052	0.00120674	-0.00220415	0.00252625	0.894424	0.000161052	0.00123959	-0.00226855	0.00259066	0.897206	69.9766	0.41101	35.3751	0.819926
17327_3_CNPY3_CNPY3	CNPY3	GBS	Inverse variance weighted	rs36111725; rs9394951; rs9471969	3	0.000696075	0.000347376	1.52184e-05	0.00137693	1.0007	1.00002	1.00138	0.0450905	0.378083	-0.00393105	0.00210357	-0.00805406	0.000191953	0.15845	0.000265426	0.000149741	0.174415	-0.000806258	0.000576966	-0.00193711	0.000324595	0.16229	-0.00111218	0.000729941	-0.00254286	0.000318506	0.202268	-0.00126707	0.000962772	-0.0031541	0.000619965	0.258506	29.6285	0.536535	4.71972	0.193509
5134_52_HAVCR2_TIMD3	HAVCR2	GBS	Inverse variance weighted	rs10038271; rs10063413; rs10074244; rs10079961; rs11134934; rs113362262; rs113636560; rs11466814; rs115259373; rs115961055; rs115990456; rs116231084; rs11737985; rs1186998; rs1368319; rs141866682; rs1432682; rs145864644; rs145874448; rs147876702; rs147890207; rs148753331; rs149088737; rs149133024; rs150458537; rs1604960; rs163423; rs17575222; rs181917104; rs182350698; rs183406703; rs1846664; rs19…	65	0.000117555	5.91105e-05	1.69828e-06	0.000233411	1.00012	1	1.00023	0.0467309	0.378083	0.000109889	0.000150725	-0.000185533	0.000405311	0.472478	-1.4853e-05	2.12872e-05	0.491532	-9.78161e-06	0.000138689	-0.000281612	0.000262049	0.943773	2.7298e-05	0.000139698	-0.000246511	0.000301107	0.846538	-7.56337e-05	0.000231318	-0.000529017	0.00037775	0.746213	52.8073	0.861081	15.106	0.955365
3457_57_POSTN_Periostin	POSTN	GBS	Inverse variance weighted	rs11147663; rs117589710; rs117622844; rs1324020; rs1333354; rs139240369; rs150338783; rs150686697; rs1853329; rs185853091; rs2875194; rs4143038; rs4638444; rs582091; rs61947176; rs7317019; rs73177048; rs73180695; rs7328911; rs74899564; rs77698101; rs78274254; rs78394600; rs79222121; rs79378074; rs9532075; rs9547929; rs9548226; rs969858	29	-0.000237605	0.000119185	-0.000471208	-4.00181e-06	0.999762	0.999529	0.999996	0.0461984	0.378083	0.000356722	0.000919518	-0.00144553	0.00215898	0.723947	-7.60529e-05	9.17297e-05	0.467855	-0.000446842	0.000493577	-0.00141425	0.000520569	0.365299	-0.000883684	0.000875366	-0.0025994	0.000832034	0.369841	-0.000433493	0.000799951	-0.0020014	0.00113441	0.616663	1.55811	0.458839	4.90602	0.17881
5358_3_OMD_OMD	OMD	GBS	Inverse variance weighted	rs12686606; rs141960185	2	-0.0012872	0.000647538	-0.00255637	-1.80235e-05	0.998714	0.997447	0.999982	0.0468301	0.378083	0.000388504	0.000353152	-0.000303674	0.00108068	0.281767	-3.08521e-05	4.21652e-05	0.471158	0.000125161	0.000192408	-0.000251958	0.00050228	0.515371	-0.000232018	0.000421216	-0.0010576	0.000593566	0.586454	-0.0003419	0.000363426	-0.00105422	0.000370415	0.355482	5.85165	0.119055	24.1679	0.50969
15522_2_GLIPR2_GAPR1	GLIPR2	GBS	Inverse variance weighted	rs10738958; rs10814347; rs10972944; rs10973044; rs112776904; rs112812234; rs113135295; rs117390653; rs117562528; rs12237993; rs12379036; rs1324457; rs13295814; rs13440425; rs142969816; rs143610001; rs143625525; rs2381477; rs2772220; rs41277101; rs4878643; rs56339616; rs61485533; rs62541847; rs62543626; rs62545501; rs7020170; rs7033776; rs7042780; rs74837062; rs78961049; rs79284865	32	0.000219997	0.000110929	2.57727e-06	0.000437417	1.00022	1	1.00044	0.0473413	0.378083	-0.000394759	0.000268507	-0.000921032	0.000131515	0.157065	7.08668e-05	4.43451e-05	0.125706	-2.23734e-05	0.000198561	-0.000411553	0.000366806	0.910286	0.000166184	0.00266451	-0.00505626	0.00538863	0.950859	0.000166184	0.00262924	-0.00498713	0.0053195	0.9502	8.59984	0.197365	23.3069	0.273977
10832_24_B4GALT6_B4GT6	B4GALT6	GBS	Inverse variance weighted	rs10502547; rs10502570; rs10853407; rs11083411; rs112671108; rs113769668; rs11660038; rs11660437; rs11663972; rs11665521; rs116915337; rs117062708; rs117286048; rs117315643; rs117519855; rs117541295; rs117732479; rs118033774; rs11872942; rs12456949; rs12457091; rs12604449; rs12606752; rs12709651; rs12962252; rs138310811; rs140271766; rs140932431; rs141957788; rs143674791; rs143730191; rs144333451…	66	-0.000104897	5.27424e-05	-0.000208272	-1.52205e-06	0.999895	0.999792	0.999998	0.0467169	0.378083	-0.00451846	0.0115769	-0.0272093	0.0181724	0.733963	0.000456408	0.00125331	0.750633	-0.000140837	0.000536831	-0.00119303	0.000911352	0.793053	-0.00218996	0.00235465	-0.00680508	0.00242516	0.420946	-0.00218996	0.00219916	-0.00650032	0.0021204	0.392736	107.381	0.0591685	9.38432	0.00916684
12432_23_CACYBP_CYBP	CACYBP	GBS	Wald ratio	rs79904921	1	0.000752693	0.000376592	1.45739e-05	0.00149081	1.00075	1.00001	1.00149	0.0456409	0.378083	-6.24571e-05	3.70143e-05	-0.000135005	1.0091e-05	0.0932727	9.12136e-06	1.19025e-05	0.444485	-2.73641e-05	3.61551e-05	-9.82282e-05	4.34999e-05	0.449137	-0.000677705	0.00303137	-0.00661918	0.00526377	0.82335	-0.000677705	0.00303024	-0.00661698	0.00526157	0.823286	9.58859	0.919971	204.671	0.0914865
8465_52_CTSH_Cathepsin_H	CTSH	GBS	Inverse variance weighted	rs1081230; rs11072724; rs11072797; rs11072831; rs112318964; rs113073012; rs113075388; rs11629786; rs11630911; rs11630971; rs11631353; rs11632238; rs11632470; rs11633194; rs11634268; rs11634795; rs11636545; rs116986773; rs117063354; rs117174092; rs117201521; rs117296430; rs117328549; rs117338136; rs117669944; rs117728386; rs117748283; rs117756166; rs117792246; rs117849714; rs117857171; rs117873131…	172	8.32857e-05	4.16652e-05	1.62191e-06	0.00016495	1.00008	1	1.00016	0.0456162	0.378083																								74.4915	0.0986944
4971_1_CTSZ_CATZ	CTSZ	GBS	Inverse variance weighted	rs112197803; rs117192477; rs12480757; rs127432; rs13040204; rs13044189; rs141127040; rs145400940; rs150251799; rs150935436; rs155004; rs163790; rs2180797; rs234614; rs235202; rs3026592; rs56216438; rs6026850; rs6070524; rs6070620; rs6070664; rs6070808; rs6092701; rs6513396; rs7353214; rs73918405; rs76371962; rs76500793; rs77816791; rs8123608	30	0.000248601	0.000124482	4.61507e-06	0.000492586	1.00025	1	1.00049	0.0458171	0.378083																								3.80458	0.975289
14067_6_PKP2_PKP2	PKP2	GBS	Inverse variance weighted	rs1905239; rs35399277; rs7966440; rs79688317; rs9919823	5	0.00083305	0.00042019	9.47773e-06	0.00165662	1.00083	1.00001	1.00166	0.0474171	0.378083
16055_3_CFHR5_complement_factor_H_related_5	CFHR5	GBS	Inverse variance weighted	rs10754240; rs10922013; rs10922199; rs111428944; rs111974659; rs114887287; rs115263666; rs12027594; rs12069217; rs12125782; rs138765996; rs139017763; rs144786001; rs145134468; rs150045102; rs1538686; rs1839887; rs184080912; rs2786105; rs2786106; rs3008589; rs33987824; rs34538561; rs35351085; rs390679; rs4565750; rs4915135; rs534499370; rs577040784; rs61820408; rs61820761; rs61829561; rs6681381; r…	40	-0.000140191	7.08819e-05	-0.00027912	-1.26265e-06	0.99986	0.999721	0.999999	0.0479498	0.380654	7.84781e-05	4.76314e-05	-1.48794e-05	0.000171836	0.101758	-1.83039e-05	1.12823e-05	0.10706	7.56073e-05	5.13233e-05	-2.49863e-05	0.000176201	0.140708	0.000444089	0.00239812	-0.00425622	0.0051444	0.853362	0.000444089	0.00252048	-0.00449606	0.00538424	0.860405	43.9847	0.896659	117.843	0.853358
15427_35_LOXL3_LOXL3	LOXL3	GBS	Inverse variance weighted	rs138457055; rs17010021	2	-0.000968892	0.000491673	-0.00193257	-5.213e-06	0.999032	0.998069	0.999995	0.0487694	0.38547	-9.09093e-05	0.000128375	-0.000342525	0.000160707	0.481345	3.19522e-05	2.39781e-05	0.18726	3.37045e-05	9.67617e-05	-0.000155948	0.000223357	0.727596	0.000328097	0.000570634	-0.000790346	0.00144654	0.567238	0.000328097	0.0005825	-0.000813603	0.0014698	0.575141	1.05927	0.58882	70.2869	0.33611
15444_45_SERPINB4_SCCA2	SERPINB4	GBS	Inverse variance weighted	rs12953502; rs12960988; rs12966514; rs12969816; rs1720910; rs2032224; rs213129; rs36013534; rs58741433; rs72943035; rs75064813; rs79118809; rs9959506	13	-0.000492365	0.00025051	-0.000983365	-1.36562e-06	0.999508	0.999017	0.999999	0.049362	0.386263	-0.00105755	0.0057396	-0.0123072	0.0101921	0.884001	0.0001247	0.000303816	0.752049	0.00133579	0.000773536	-0.000180341	0.00285192	0.0841924	0.00138873	0.000895468	-0.000366388	0.00314385	0.261094	0.0013756	0.000894384	-0.000377398	0.00312859	0.263883	131.463	0.745937	0.155573	0.693265
5852_6_S100A12_S100A12	S100A12	GBS	Inverse variance weighted	rs12044086; rs12729561; rs142213662; rs142681663; rs146588776; rs3014866; rs3014874; rs3014875; rs3014879; rs3125230; rs74807144	11	-0.000355465	0.000180781	-0.000709795	-1.13479e-06	0.999645	0.99929	0.999999	0.0492666	0.386263	0.000693941	0.00157612	-0.00239525	0.00378313	0.702744	-5.26374e-05	0.000171482	0.787889	0.000280056	0.000356206	-0.000418108	0.000978219	0.43174	0.000278467	0.000387822	-0.000481665	0.0010386	0.524606	0.000278467	0.000396277	-0.000498235	0.00105517	0.532857	0.0500475	0.999692	1.66684	0.434561
9574_11_BIN1_BIN1	BIN1	GBS	Inverse variance weighted	rs2276582; rs35103166; rs4663097; rs4663101; rs79095123	5	-0.000571528	0.000290976	-0.00114184	-1.21456e-06	0.999429	0.998859	0.999999	0.0495099	0.386263	0.00070107	0.00095485	-0.00117044	0.00257258	0.539226	3.49757e-05	8.44898e-05	0.719072	0.00114024	0.000439803	0.000278227	0.00200226	0.00952491	0.00118947	0.000492764	0.000223654	0.00215529	0.0946872	0.00120096	0.000671204	-0.000114603	0.00251652	0.171516	48.6809	0.922195	3.03649	0.219096
9754_33_NQO2_Quinone_reductase_2	NQO2	GBS	Inverse variance weighted	rs111537716; rs11242731; rs11242773; rs11242796; rs11242808; rs112573926; rs113239581; rs113258369; rs113573081; rs114020166; rs114078972; rs114183131; rs114488073; rs114636766; rs114683926; rs114692528; rs114759656; rs114923138; rs115023007; rs115124769; rs115247553; rs115311554; rs115480347; rs115483308; rs115566689; rs115708850; rs115769930; rs115770623; rs115850320; rs116010142; rs116029193; …	178	-7.01075e-05	3.58893e-05	-0.000140451	2.35672e-07	0.99993	0.99986	1	0.0507683	0.391512	-4.69457e-05	0.000112602	-0.000267645	0.000173753	0.677789	3.65936e-06	1.99745e-05	0.855076	-4.46634e-05	9.48463e-05	-0.000230562	0.000141235	0.63771	-0.00203449	0.00186006	-0.00568022	0.00161123	0.277107	-0.00203449	0.00192772	-0.00581282	0.00174383	0.294202	82.5542	0.0283799	116.771	0.012688
3363_31_CSK_CSK	CSK	GBS	Wald ratio	rs4886619	1	0.00158529	0.000811765	-5.76471e-06	0.00317635	1.00159	0.999994	1.00318	0.0508316	0.391512																								28.6944	0.0709457
19601_15_ASB9_ASB9	ASB9	GBS	Wald ratio	rs5935934	1	-0.001985	0.001015	-0.0039744	4.4e-06	0.998017	0.996033	1	0.0505046	0.391512																								23.8012	0.357735
7192_37_IFNLR1_CRF2_12	IFNLR1	GBS	Inverse variance weighted	rs10903044; rs114644847; rs12751091; rs139335638; rs139958347; rs186443741; rs3932665; rs417688; rs612177; rs61772905; rs6691032; rs7549016; rs870549	13	-0.000536885	0.000276162	-0.00107816	4.39162e-06	0.999463	0.998922	1	0.0518837	0.395513	-0.000123847	5.48449e-05	-0.000231343	-1.6351e-05	0.025473	2.47266e-05	1.10974e-05	0.0274538	-3.56631e-05	5.71695e-05	-0.000147715	7.6389e-05	0.53275	0.00275035	0.00413829	-0.00536069	0.0108614	0.507377	0.00275035	0.00412868	-0.00534186	0.0108426	0.506391	35.3814	0.545023	142.6	0.446462
14708_59_C8G_CO8G	C8G	GBS	Inverse variance weighted	rs10780193; rs10870094; rs11137165; rs11137284; rs111432548; rs11145936; rs11146019; rs113918312; rs11523301; rs11556580; rs116930293; rs116948028; rs117121325; rs117234188; rs117244180; rs117281344; rs117381220; rs117533136; rs117630021; rs117634634; rs11791658; rs11793385; rs118117962; rs12554888; rs12555238; rs13299161; rs138670030; rs138811323; rs138980277; rs141364387; rs144519120; rs1458529…	77	0.000238772	0.000123037	-2.3811e-06	0.000479924	1.00024	0.999998	1.00048	0.0523011	0.395513	-5.06786e-06	0.000110801	-0.000222238	0.000212102	0.963653	-6.11859e-06	1.36046e-05	0.654324	-1.74209e-05	0.000110362	-0.00023373	0.000198888	0.874573	-0.00166955	0.00225497	-0.0060893	0.00275019	0.461577	-0.00166955	0.00246322	-0.00649746	0.00315836	0.50017	77.7974	0.912823	46.8294	0.976642
7266_4_SERPINA9_SPA9	SERPINA9	GBS	Inverse variance weighted	rs1012808; rs10146263; rs10873436; rs11160173; rs116094872; rs11628170; rs11850199; rs141309221; rs143584404; rs17825127; rs1956713; rs2077911; rs2284658; rs34756202; rs45438596; rs55704412; rs61978271; rs62637662; rs7144392; rs72692880; rs77308728; rs78420694; rs78655016; rs8004587; rs9671429	25	0.000274754	0.000141431	-2.45031e-06	0.000551959	1.00027	0.999998	1.00055	0.0520555	0.395513	6.85378e-05	0.000138337	-0.000202604	0.000339679	0.622042	-1.02663e-05	1.76492e-05	0.562887	1.38386e-05	0.000118709	-0.000218831	0.000246508	0.907196	-0.00135242	0.000837997	-0.0029949	0.000290048	0.111552	-0.00135242	0.00100023	-0.00331287	0.000608017	0.181171	74.6595	0.73177	58.3564	0.607818
4332_6_CLEC1B_CLC1B	CLEC1B	GBS	Inverse variance weighted	rs12819071; rs144371859; rs17807046; rs3818343; rs4764107; rs659928; rs75778817	7	-0.000449264	0.000231642	-0.000903283	4.75469e-06	0.999551	0.999097	1	0.0524436	0.395513	-0.000429129	0.000205529	-0.000831966	-2.62921e-05	0.0512882	1.65879e-05	2.7505e-05	0.553975	-0.000353559	0.000174034	-0.000694667	-1.24519e-05	0.0421994	-0.000383345	0.000232022	-0.000838107	7.14174e-05	0.114925	-0.000383345	0.000348257	-0.00106593	0.000299238	0.284754	2.68647	0.442532	13.0137	0.790758
4706_17_EPB41_41	EPB41	GBS	Wald ratio	rs204074	1	-0.00190816	0.000981633	-0.00383216	1.58367e-05	0.998094	0.996175	1.00002	0.0519115	0.395513	2.13292e-05	3.67748e-05	-5.07494e-05	9.34078e-05	0.5628	-2.18994e-06	1.04054e-05	0.833597	5.19158e-05	4.14498e-05	-2.93257e-05	0.000133157	0.210388	-0.000307085	0.00286866	-0.00592965	0.00531548	0.914895	-0.000307085	0.00275513	-0.00570713	0.00509296	0.911402	3.74761	0.879147	146.735	0.513931
18901_26_HSPA1B_HS71B	HSPA1B	GBS	Inverse variance weighted	rs28590669; rs35186928; rs72848261	3	0.00128227	0.000667326	-2.56847e-05	0.00259023	1.00128	0.999974	1.00259	0.0546673	0.395558	0.000916699	0.00161523	-0.00224915	0.00408255	0.590938	-5.48419e-05	0.000113791	0.646916	0.000543041	0.000501675	-0.000440243	0.00152632	0.27905	0.000779529	0.000895939	-0.000976511	0.00253557	0.413101	-0.000733958	0.000949223	-0.00259444	0.00112652	0.464697	62.9135	0.941986	12.3018	0.0555646
14048_7_IL1RAP_IL_1_R_AcP	IL1RAP	GBS	Inverse variance weighted	rs10937423; rs112623247; rs113023674; rs113716182; rs114080356; rs114118174; rs114170605; rs114672111; rs114713348; rs115409829; rs115453744; rs115460615; rs115789519; rs116249622; rs116449878; rs11717251; rs11922996; rs12487159; rs13067314; rs13071108; rs13072511; rs13075089; rs13079504; rs13080371; rs13084868; rs13091309; rs13098006; rs138987797; rs139455896; rs139644748; rs141260181; rs1427449…	148	6.16801e-05	3.21137e-05	-1.26278e-06	0.000124623	1.00006	0.999999	1.00012	0.0547723	0.395558	-0.00010986	0.000107498	-0.000320556	0.000100835	0.310034	8.26876e-06	1.75607e-05	0.639084	-0.000118183	9.34676e-05	-0.000301379	6.50134e-05	0.206076	0.00134407	0.00153314	-0.00166089	0.00434903	0.383388	0.00134407	0.00166896	-0.00192709	0.00461524	0.423107	24.6679	0.537831	61.6867	0.882597
10907_116_NTM_NTRI	NTM	GBS	Inverse variance weighted	rs10750479; rs1078020; rs10894375; rs10894397; rs10894412; rs10894534; rs1108340; rs111285046; rs112118250; rs11222555; rs11222861; rs11222960; rs112951817; rs113646243; rs11559538; rs11600534; rs11603571; rs116970210; rs117057135; rs117681199; rs117826297; rs12275678; rs12286403; rs12288364; rs12289924; rs12417208; rs12576258; rs12798423; rs12804332; rs138957468; rs139056224; rs141984445; rs1423…	79	0.000136423	7.07309e-05	-2.20992e-06	0.000275055	1.00014	0.999998	1.00028	0.0537612	0.395558	0.000213773	0.000312629	-0.00039898	0.000826526	0.506113	-3.03651e-05	3.50666e-05	0.402229	7.6381e-05	0.000266254	-0.000445477	0.000598239	0.77421	0.00017823	0.000786802	-0.0013639	0.00172036	0.824067	0.00017823	0.00086674	-0.00152058	0.00187704	0.840038	111.267	0.786771	8.12435	0.835406
8336_267_GRAMD1C_GRM1C	GRAMD1C	GBS	Inverse variance weighted	rs115214191; rs13066402; rs147762157; rs1627606; rs4682145; rs4682146; rs55990517; rs58358607; rs6438175; rs6808983; rs76148445; rs77935612; rs77966051; rs9870073	14	-0.000354739	0.00018419	-0.000715751	6.27373e-06	0.999645	0.999285	1.00001	0.054112	0.395558	0.000223118	0.000483244	-0.00072404	0.00117028	0.663682	-4.14889e-05	4.08178e-05	0.356053	7.33756e-05	0.000350451	-0.000613508	0.000760259	0.834155	-0.000546258	0.000602483	-0.00172712	0.000634608	0.399524	-0.000546258	0.000688767	-0.00189624	0.000803726	0.457928	8.30549	0.306429	3.03821	0.694095
5648_28_CTRB2_CTRB2	CTRB2	GBS	Inverse variance weighted	rs112266976; rs112330010; rs112638305; rs112651495; rs112716238; rs113400434; rs11647214; rs11649684; rs1166209; rs116981912; rs117271155; rs117345062; rs117735118; rs117926862; rs118038414; rs118039559; rs118070122; rs11864457; rs12325649; rs12443735; rs12446035; rs12447346; rs12925578; rs12927778; rs138137743; rs138850317; rs138909308; rs1391405; rs141302307; rs141526765; rs142006783; rs1428690…	110	6.4244e-05	3.34327e-05	-1.28404e-06	0.000129772	1.00006	0.999999	1.00013	0.0546569	0.395558	-0.000244409	0.000330583	-0.000892353	0.000403534	0.471924	-5.8904e-06	4.63717e-05	0.900726	-0.000206888	0.000199268	-0.000597452	0.000183677	0.299159	-0.000543451	0.000294497	-0.00112066	3.37621e-05	0.0848186	-0.000543451	0.000338542	-0.00120699	0.000120091	0.129277	140.093	0.048982	12.2773	0.584045
19504_22_DTYMK_KTHY	DTYMK	GBS	Inverse variance weighted	rs142623301; rs144025734; rs144303868; rs189110269; rs35445107; rs4567973; rs75517014	7	-0.00070639	0.000366064	-0.00142388	1.10967e-05	0.999294	0.998577	1.00001	0.0536457	0.395558	-0.00035797	0.000756288	-0.00184029	0.00112435	0.650386	1.08652e-05	7.92656e-05	0.894833	-0.000351908	0.000272711	-0.00088642	0.000182605	0.196909	-0.000241307	0.000558186	-0.00133535	0.000852738	0.676936	-0.000241307	0.000611842	-0.00144052	0.000957904	0.703595	103.097	0.0023758	2.17705	0.949394
4546_27_ADGRE2_EMR2	ADGRE2	GBS	Inverse variance weighted	rs1019474; rs10422676; rs112113930; rs112659398; rs112769637; rs113962416; rs114973975; rs11666801; rs11671736; rs11673365; rs117033566; rs117321186; rs117412371; rs117781811; rs117798403; rs118125020; rs118182570; rs12461541; rs12461754; rs12973667; rs12982880; rs139339684; rs139672731; rs140153714; rs140545505; rs141551410; rs141787560; rs142042469; rs142104915; rs143934746; rs144981297; rs1464…	69	-0.00014225	7.37168e-05	-0.000286734	2.23542e-06	0.999858	0.999713	1	0.053647	0.395558	6.50094e-05	0.000282812	-0.000489303	0.000619322	0.824767	-2.82879e-05	4.9324e-05	0.584244	-5.70635e-05	0.000165374	-0.000381197	0.00026707	0.730052	-5.26751e-05	0.000180067	-0.000405606	0.000300256	0.777324	0.00040097	0.000484077	-0.00054782	0.00134976	0.431505	88.3951	0.528121	10.929	0.141744
4234_8_IL1RL1_IL_1_R4	IL1RL1	GBS	Inverse variance weighted	rs10188564; rs1041973; rs112161923; rs112254084; rs112883448; rs113081247; rs113392149; rs114160659; rs114420077; rs114645130; rs11465564; rs11465602; rs11465638; rs11465674; rs114926726; rs115703162; rs116102960; rs117064552; rs1200327; rs12623383; rs12712095; rs12712152; rs13018457; rs13402123; rs13414788; rs138999958; rs139924294; rs140824540; rs140879872; rs141957779; rs142088694; rs144424122…	96	-8.63927e-05	4.49041e-05	-0.000174405	1.6194e-06	0.999914	0.999826	1	0.0543625	0.395558	0.000885184	0.000795405	-0.000673809	0.00244418	0.381593	-0.000174042	0.00010082	0.22644	5.5154e-05	0.000456729	-0.000840034	0.000950342	0.903882	0.000397801	0.000453446	-0.000490954	0.00128656	0.444916	-0.00158019	0.00107371	-0.00368467	0.000524288	0.237486	1.3059	0.727733	5.23044	0.0731516
14273_19_PREP_PPCE	PREP	GBS	Inverse variance weighted	rs113596469; rs1149294; rs11757670; rs1190048; rs12192369; rs140157947; rs140531049; rs17065751; rs55768723; rs72946051; rs78368366; rs79145082; rs79761672; rs9480556; rs9486067	15	-0.000402645	0.000208093	-0.000810507	5.21616e-06	0.999597	0.99919	1.00001	0.0529985	0.395558
6223_5_GUCA2B_GUC2B	GUCA2B	GBS	Inverse variance weighted	rs112050398; rs11210603; rs115897087; rs2764834; rs61773894; rs685989; rs75078978	7	-0.000680652	0.000352692	-0.00137193	1.06244e-05	0.99932	0.998629	1.00001	0.0536222	0.395558
8992_1_TMEM2_TMEM2	CEMIP2	GBS	Inverse variance weighted	rs10781033; rs10781037; rs11142952; rs13293927; rs2131039; rs4745123	6	-0.000583524	0.000303913	-0.00117919	1.21462e-05	0.999417	0.998822	1.00001	0.0548536	0.395558
16307_22_UNC5D_UNC5H4	UNC5D	GBS	Inverse variance weighted	rs117018654; rs2405810; rs77767251; rs78432761	4	0.000692964	0.000361615	-1.58004e-05	0.00140173	1.00069	0.999984	1.0014	0.0553261	0.395812	-0.000244409	0.0012704	-0.00273439	0.00224557	0.859725	5.05295e-05	9.9394e-05	0.646215	0.0001907	0.000391299	-0.000576246	0.000957646	0.62601	0.000172718	0.000444548	-0.000698596	0.00104403	0.717421	0.000143754	0.000544427	-0.000923323	0.00121083	0.804789	114.075	0.350655	1.24693	0.741772
12851_5_POLM_DPOLM	POLM	GBS	Inverse variance weighted	rs118091407; rs12702049; rs139763375; rs141574506; rs142059440; rs181273598; rs2595703; rs34884241; rs74489265	9	-0.000572411	0.000298666	-0.0011578	1.29738e-05	0.999428	0.998843	1.00001	0.0552938	0.395812	1.67698e-06	0.000202952	-0.000396109	0.000399463	0.993455	5.70731e-06	2.75224e-05	0.836958	0.000102771	0.000159077	-0.000209021	0.000414563	0.518251	0.00118843	0.00104309	-0.000856032	0.00323289	0.262303	0.00118843	0.00106781	-0.000904478	0.00328133	0.273312	4.6091	0.0998039	27.151	0.791484
8014_359_MANEA_MANEA	MANEA	GBS	Inverse variance weighted	rs10498993; rs111229230; rs111260359; rs11152989; rs113635010; rs115437239; rs117239926; rs117507118; rs117810929; rs117816213; rs117830802; rs118097100; rs12202696; rs12209603; rs12210618; rs12211891; rs13203480; rs1336951; rs1336959; rs137956299; rs139794436; rs140562726; rs140782488; rs141911688; rs142118495; rs142435701; rs142466828; rs142900544; rs143071323; rs144362594; rs145343002; rs14630…	83	-6.79956e-05	3.55543e-05	-0.000137682	1.69075e-06	0.999932	0.999862	1	0.055819	0.396206	-5.03128e-05	5.78587e-05	-0.000163716	6.30902e-05	0.386676	2.76368e-05	1.22359e-05	0.026144	-1.38458e-05	5.31097e-05	-0.000117941	9.02492e-05	0.794323	0.000840874	0.00154685	-0.00219095	0.0038727	0.587948	0.000840874	0.00160487	-0.00230467	0.00398642	0.601495	15.4048	0.931405	133.333	0.00851413
13114_50_LUM_Lumican	LUM	GBS	Inverse variance weighted	rs10459147; rs11105858; rs12309747; rs12368084; rs142086573; rs146369172; rs148443862; rs1565399; rs1803343; rs1920732; rs1947613; rs2130402; rs6538248; rs704117; rs73200372; rs73204761; rs77751442	17	-0.00036858	0.000192723	-0.000746317	9.15636e-06	0.999631	0.999254	1.00001	0.0558134	0.396206	3.89322e-05	0.000193758	-0.000340833	0.000418697	0.841823	1.53854e-05	2.57285e-05	0.553395	0.000176299	0.000146456	-0.000110755	0.000463353	0.228681	0.000552245	0.000973344	-0.00135551	0.00246	0.573715	-0.00026285	0.000901432	-0.00202966	0.00150396	0.772144	92.082	0.281097	51.1441	0.07538
18214_2_GCLM_GSH0	GCLM	GBS	Inverse variance weighted	rs12563495; rs2151847; rs58410484; rs6681078; rs77102649; rs945067	6	0.000595726	0.000314322	-2.03456e-05	0.0012118	1.0006	0.99998	1.00121	0.0580564	0.410477
9329_28_TREML1_TRML1	TREML1	GBS	Inverse variance weighted	rs114301753; rs11756788; rs140136183; rs141776890; rs187459109; rs4714409; rs74467546; rs75740177	8	0.000563397	0.000298104	-2.08867e-05	0.00114768	1.00056	0.999979	1.00115	0.0587667	0.413882	-9.42156e-05	7.96221e-05	-0.000250275	6.18437e-05	0.241364	4.28783e-05	2.2119e-05	0.0572673	3.54061e-05	6.7235e-05	-9.63745e-05	0.000167187	0.59847	0.000429353	0.0016385	-0.00278212	0.00364082	0.794174	0.000429353	0.00152821	-0.00256593	0.00342464	0.779698	52.1328	0.833934	60.0605	0.47352
17758_79_DCXR_DCXR	DCXR	GBS	Inverse variance weighted	rs12948284; rs145560404; rs56125083	3	0.000846207	0.000448663	-3.31714e-05	0.00172559	1.00085	0.999967	1.00173	0.0592861	0.415922	0.000133554	0.00017168	-0.000202938	0.000470047	0.441429	-2.64088e-05	2.41239e-05	0.280532	-1.15677e-05	0.000123868	-0.000254348	0.000231213	0.925596	0.000768139	0.000811267	-0.000821944	0.00235822	0.349551	0.000768139	0.000856274	-0.000910157	0.00244644	0.375185	7.83313	0.250585	24.8105	0.951146
8325_37_ADH4_ADH4	ADH4	GBS	Inverse variance weighted	rs551503917; rs6822279; rs6830685	3	-0.00119724	0.000637962	-0.00244764	5.31698e-05	0.998803	0.997555	1.00005	0.0605651	0.423254	6.34713e-05	0.000156818	-0.000243892	0.000370835	0.687822	6.32744e-06	2.235e-05	0.778555	6.44096e-05	0.00013427	-0.000198759	0.000327579	0.631439	-6.80393e-05	0.000777187	-0.00159133	0.00145525	0.930664	-6.80393e-05	0.000784851	-0.00160635	0.00147027	0.931339	58.5709	0.700069	29.9962	0.875326
16914_104_CD14_sCD14	CD14	GBS	Inverse variance weighted	rs10515510; rs1089304; rs114433024; rs115129982; rs116466727; rs116728346; rs11746363; rs12163954; rs139907207; rs148099171; rs151194218; rs155806; rs17119351; rs17648271; rs183869; rs192900523; rs2060296; rs2336977; rs2907302; rs31872; rs3777106; rs4912936; rs56958517; rs5744454; rs702401; rs72798864; rs75147433; rs75882576; rs76054533; rs76148587; rs7723119; rs77819967; rs78656209; rs79253359; …	35	-0.000212925	0.000113773	-0.000435921	1.00707e-05	0.999787	0.999564	1.00001	0.061278	0.423333	0.000418206	0.000440115	-0.000444419	0.00128083	0.352809	-7.32422e-05	4.47167e-05	0.116337	-0.000488339	0.00023369	-0.000946372	-3.03071e-05	0.0366457	-0.000557287	0.000293494	-0.00113254	1.79621e-05	0.0707847	-0.00040729	0.000400869	-0.00119299	0.000378413	0.320665	7.82961	0.165879	18.9399	0.588993
2811_27_ANGPT1_Angiopoietin_1	ANGPT1	GBS	Wald ratio	rs2927124	1	-0.00139676	0.000746313	-0.00285953	6.60177e-05	0.998604	0.997145	1.00007	0.0612701	0.423333	-0.000707444	0.000781409	-0.00223901	0.000824117	0.432021	1.28362e-05	6.84906e-05	0.863294	-0.000559842	0.000343905	-0.0012339	0.000114212	0.103547	-0.000538376	0.000388258	-0.00129936	0.000222609	0.237826	-0.000626767	0.00048401	-0.00157543	0.000321892	0.265026	29.1473	0.214637	0.921785	0.820168
18832_65_SAA2_SAA2	SAA2	GBS	Inverse variance weighted	rs10766463; rs10832834; rs10832982; rs11024792; rs11025047; rs113433772; rs114704175; rs117906952; rs118127963; rs11824673; rs12288315; rs12290125; rs12793054; rs1378603; rs1395319; rs139928302; rs140228831; rs143040780; rs148320176; rs148969064; rs151172395; rs16934735; rs17490201; rs187550847; rs190166071; rs2299629; rs2468850; rs2658548; rs2658563; rs34551030; rs35599608; rs4348874; rs53257965…	47	0.000188492	0.000100574	-8.63211e-06	0.000385617	1.00019	0.999991	1.00039	0.0609068	0.423333	-8.43497e-05	8.10065e-05	-0.000243122	7.4423e-05	0.30057	1.84051e-05	1.49936e-05	0.222858	-1.12371e-05	7.95591e-05	-0.000167173	0.000144699	0.887679	-0.00128052	0.0025517	-0.00628186	0.00372082	0.617014	-0.00128052	0.0026026	-0.0063816	0.00382057	0.623907	6.05537	0.195051	86.8883	0.543579
4964_67_ERAP1_ARTS1	ERAP1	GBS	Inverse variance weighted	rs10053369; rs10063542; rs10066356; rs10067881; rs10074809; rs10515255; rs11135441; rs11135458; rs111375116; rs111837903; rs112590711; rs112933102; rs113728742; rs113780189; rs113884990; rs114248710; rs114632540; rs114913272; rs114953360; rs115059230; rs115197652; rs115232111; rs115241064; rs115358900; rs115609746; rs115642448; rs115833088; rs115959533; rs116153068; rs116219711; rs116269854; rs11…	144	-4.09853e-05	2.192e-05	-8.39485e-05	1.97789e-06	0.999959	0.999916	1	0.061516	0.423361	-0.000479887	0.000486157	-0.00143275	0.000472981	0.356475	-1.9037e-07	5.88763e-05	0.99751	-0.000220571	0.000334087	-0.000875381	0.00043424	0.509113	-0.00145629	0.00242614	-0.00621152	0.00329894	0.564951	-0.00145629	0.00230095	-0.00596615	0.00305357	0.544456	160.764	0.81836	9.2784	0.233281
10512_13_CSF2RB_IL3RB	CSF2RB	GBS	Inverse variance weighted	rs112137675; rs113440600; rs115200778; rs11554714; rs116877550; rs116994681; rs11703137; rs11704051; rs11705296; rs117246948; rs117276515; rs117316616; rs117805308; rs117831154; rs117930199; rs117950420; rs118083289; rs118098785; rs118180325; rs131840; rs131845; rs142834149; rs143758570; rs1558955; rs16846; rs16985564; rs16990291; rs16997498; rs1801116; rs1801117; rs1801122; rs1807555; rs1894493;…	74	0.000115198	6.17019e-05	-5.73798e-06	0.000236134	1.00012	0.999994	1.00024	0.0619009	0.424396																								2.69509	0.100658
15653_9_COL10A1_COAA1	COL10A1	GBS	Inverse variance weighted	rs111432208; rs11153588; rs117309016; rs117756064; rs1204850; rs138258792; rs142913956; rs143187914; rs143374592; rs149079154; rs151157093; rs1567700; rs2232473; rs2858837; rs339325; rs3959997; rs4278046; rs56238603; rs62414136; rs62414668; rs67134208; rs6909152; rs6912763; rs72951358; rs74814595; rs9374588; rs9488842; rs980214	28	0.000229307	0.00012297	-1.17133e-05	0.000470328	1.00023	0.999988	1.00047	0.0622169	0.424953	-0.000774361	0.000772882	-0.00228921	0.000740489	0.345724	5.07705e-05	7.54396e-05	0.519914	-0.000312386	0.00048023	-0.00125364	0.000628865	0.515374	0.00059398	0.000654584	-0.000689004	0.00187696	0.387837	0.00059398	0.000652283	-0.000684495	0.00187245	0.386237	1.37333	0.503251	13.8778	0.0850055
6382_17_MANBA_MANBA	MANBA	GBS	Inverse variance weighted	rs1022347; rs112730086; rs113147841; rs114473485; rs114820272; rs116699774; rs11734573; rs11944004; rs12513074; rs12645469; rs13133568; rs13148620; rs138495812; rs139969535; rs139979022; rs140575453; rs142948950; rs142957330; rs143158716; rs144101584; rs145978533; rs147313775; rs147687306; rs149356990; rs1599686; rs170989; rs17285920; rs181207021; rs184541486; rs223366; rs2631268; rs3113677; rs34…	61	-0.000144458	7.76079e-05	-0.00029657	7.65321e-06	0.999856	0.999703	1.00001	0.0626897	0.426573	2.75761e-05	0.000219851	-0.000403332	0.000458484	0.900781	-1.69968e-05	2.99981e-05	0.574004	2.82161e-05	0.0001544	-0.000274408	0.00033084	0.854997	2.9336e-05	0.000152928	-0.000270403	0.000329075	0.848779	4.27127e-05	0.000237771	-0.000423319	0.000508745	0.858281	53.1599	0.506772	45.1843	0.340389
3324_51_LY9_LY9	LY9	GBS	Inverse variance weighted	rs10157279; rs10489636; rs10494348; rs10797062; rs111640994; rs111779058; rs11265506; rs11265558; rs113981173; rs114458235; rs114765928; rs115705830; rs12077607; rs12078104; rs12097926; rs12138430; rs12410477; rs139495222; rs141204272; rs142405270; rs144449952; rs149417959; rs151061115; rs16832364; rs17397332; rs182073781; rs182137476; rs200714872; rs28547880; rs34536517; rs352686; rs352699; rs37…	66	-0.000122294	6.58159e-05	-0.000251293	6.70506e-06	0.999878	0.999749	1.00001	0.0631514	0.428105	-0.000924236	0.000604259	-0.00210858	0.000260111	0.177002	9.31018e-05	5.50553e-05	0.141779	8.45516e-05	0.000387005	-0.000673977	0.000843081	0.827057	8.65783e-05	0.000529711	-0.000951655	0.00112481	0.874787	8.65783e-05	0.000558811	-0.00100869	0.00118185	0.881247	42.6602	0.964217	5.45294	0.487163
19448_104_UPP1_UPP1	UPP1	GBS	Inverse variance weighted	rs2686782; rs6950051; rs7459020	3	0.000684662	0.000369424	-3.94082e-05	0.00140873	1.00068	0.999961	1.00141	0.0638358	0.43049	0.000361769	0.000539436	-0.000695526	0.00141906	0.517637	-4.72563e-05	4.89358e-05	0.356978	-0.00026319	0.000368977	-0.000986385	0.000460006	0.475663	-0.000301337	0.000525539	-0.00133139	0.000728719	0.577917	-0.000823724	0.000578284	-0.00195716	0.000309713	0.182069	26.7017	0.587795	7.67988	0.660073
13969_24_KPNA6_IMA7	KPNA6	GBS	Wald ratio	rs140904849	1	-0.00153036	0.000826184	-0.00314968	8.89582e-05	0.998471	0.996855	1.00009	0.063979	0.43049
15388_24_FCGR3A_FcRIIIa	FCGR3A	GBS	Inverse variance weighted	rs10158501; rs10218544; rs10489636; rs10800032; rs10800258; rs10917724; rs10917892; rs1091950; rs111287951; rs111640994; rs112168438; rs112217857; rs112239887; rs11265472; rs11265563; rs112876729; rs114173811; rs114395538; rs114412661; rs114505919; rs114535887; rs114587108; rs114594620; rs114757654; rs114844178; rs114926793; rs115002999; rs115020582; rs115235918; rs115613642; rs11576107; rs115795…	192	5.27556e-05	2.85219e-05	-3.14736e-06	0.000108659	1.00005	0.999997	1.00011	0.0643638	0.431298	-0.000100402	0.000156044	-0.000406248	0.000205444	0.523366	-4.68739e-06	2.34215e-05	0.842321	-0.000154677	0.000108391	-0.000367123	5.77695e-05	0.153572	-0.000171705	0.000106149	-0.000379757	3.63467e-05	0.112899	-0.00012017	0.000204948	-0.000521868	0.000281527	0.56064	0.0619565	0.80343	44.1155	0.424231
16890_37_ADAMTSL1_ATL1	ADAMTSL1	GBS	Inverse variance weighted	rs10757002; rs10810944; rs10810964; rs10811024; rs111472533; rs113459733; rs116871997; rs117277929; rs11791757; rs12000236; rs12337179; rs12338677; rs12342110; rs1327506; rs13285116; rs13286679; rs13294676; rs139066225; rs142636780; rs142804599; rs1433829; rs146084664; rs146530264; rs1821375; rs1832639; rs1856894; rs1889007; rs192820461; rs1944766; rs28687006; rs28733572; rs35264941; rs35349026; …	55	-0.000173966	9.43795e-05	-0.00035895	1.10174e-05	0.999826	0.999641	1.00001	0.0652904	0.431298	-1.60772e-05	0.000150298	-0.000310661	0.000278507	0.915935	3.23801e-06	2.59961e-05	0.902182	1.78969e-05	0.000132024	-0.000240869	0.000276663	0.89217	0.000476538	0.000622663	-0.000743882	0.00169696	0.453017	0.000476538	0.000652426	-0.000802217	0.00175529	0.47361	5.18648	0.268693	16.4467	0.627299
7628_40_CRELD1_CREL1	CRELD1	GBS	Inverse variance weighted	rs1003780; rs10222369; rs10446431; rs1053239; rs111252599; rs111594564; rs113389680; rs113845448; rs113895019; rs113989462; rs114276486; rs114286445; rs114368564; rs114389188; rs114418825; rs1144911; rs1145159; rs114622784; rs11465853; rs114884812; rs115340577; rs115413962; rs115421966; rs115472803; rs115476111; rs115494841; rs11551739; rs115603106; rs115835440; rs116054833; rs116192809; rs116488…	190	6.28358e-05	3.4066e-05	-3.93359e-06	0.000129605	1.00006	0.999996	1.00013	0.0651059	0.431298	0.000232575	0.000453508	-0.000656301	0.00112145	0.614303	-3.0169e-05	5.05425e-05	0.558006	-0.000158537	0.000241681	-0.000632231	0.000315157	0.511839	-8.61309e-05	0.000554133	-0.00117223	0.000999969	0.878119	-8.61309e-05	0.000616418	-0.00129431	0.00112205	0.890345	0.105155	0.745729	15.9966	0.592787
3196_6_HAPLN1_HPLN1	HAPLN1	GBS	Inverse variance weighted	rs10039191; rs114312496; rs116020646; rs147648769; rs160280; rs2292012; rs336965; rs34456333; rs62362556; rs72771264; rs72772922; rs78302738; rs80060954	13	-0.00041859	0.000226756	-0.000863032	2.58509e-05	0.999581	0.999137	1.00003	0.0648927	0.431298	-0.000275572	0.000562792	-0.00137864	0.000827501	0.634944	4.79652e-05	5.8134e-05	0.428569	0.000172065	0.000327389	-0.000469617	0.000813746	0.59919	-0.000362367	0.000812883	-0.00195562	0.00123088	0.664402	-0.000362367	0.00079004	-0.00191084	0.00118611	0.655401	22.4608	0.551783	3.33286	0.972471
16613_3_CDH17_CAD17	CDH17	GBS	Inverse variance weighted	rs1051624; rs111231613; rs111372968; rs111798558; rs111971304; rs112392707; rs114098156; rs116948365; rs117235912; rs117632870; rs117755493; rs12543067; rs13279344; rs138211099; rs139278659; rs139825186; rs139938783; rs141825150; rs144464179; rs146120402; rs149813367; rs1600766; rs16915830; rs16917364; rs17699161; rs182481743; rs2514793; rs2623162; rs28521190; rs3018857; rs3019145; rs3096600; rs3…	60	-0.000146933	7.95864e-05	-0.000302922	9.05652e-06	0.999853	0.999697	1.00001	0.0648624	0.431298
16751_15_NPPB_BNP	NPPB	GBS	Inverse variance weighted	rs12131667; rs12564559; rs198389; rs6676963; rs77685402	5	-0.000670543	0.000364314	-0.0013846	4.35118e-05	0.99933	0.998616	1.00004	0.0656853	0.431793	0.000260844	0.00016164	-5.59708e-05	0.000577659	0.11583	-2.09431e-05	2.24755e-05	0.357999	0.000204018	0.000125909	-4.27645e-05	0.0004508	0.105156	-0.000375046	0.000867706	-0.00207575	0.00132566	0.668228	-0.000375046	0.000895861	-0.00213093	0.00138084	0.678035	13.1884	0.658933	29.2425	0.699978
15604_18_MAPK9_JNK2	MAPK9	GBS	Inverse variance weighted	rs116301830; rs11744336; rs13162728; rs145843394; rs199899631; rs3763131; rs62406980; rs6876762; rs6879043; rs745749; rs7723989	11	-0.000366116	0.000199031	-0.000756217	2.39843e-05	0.999634	0.999244	1.00002	0.0658425	0.431793
12686_15_MPST_THTM	MPST	GBS	Inverse variance weighted	rs228907; rs56011191; rs5756432; rs77121303; rs8141597; rs929008	6	0.000618913	0.000336872	-4.13564e-05	0.00127918	1.00062	0.999959	1.00128	0.0661753	0.432409	-0.000331236	0.0001607	-0.000646209	-1.62633e-05	0.0518814	3.58162e-05	2.75658e-05	0.207927	-0.00032422	0.000144703	-0.000607839	-4.06016e-05	0.025053	0.000143406	0.000426947	-0.00069341	0.000980222	0.740139	0.000143406	0.000469227	-0.000776278	0.00106309	0.762766	0.321539	0.988382	17.1141	0.70417
13545_97_EIF1AD_EIF1A	EIF1AD	GBS	Inverse variance weighted	rs113018139; rs12418781; rs140675894; rs150934757; rs4310623; rs477280; rs60109456; rs61890365; rs72930984; rs79473476	10	-0.000370409	0.00020198	-0.000766289	2.54716e-05	0.99963	0.999234	1.00003	0.0666703	0.434076	-0.000340276	0.000305327	-0.000938716	0.000258164	0.277107	4.05917e-05	3.82912e-05	0.300609	2.83665e-05	0.000212503	-0.00038814	0.000444873	0.893808	4.24525e-05	0.000329801	-0.000603957	0.000688862	0.898697	4.24525e-05	0.000407425	-0.0007561	0.000841005	0.917916	0.0325871	0.856745	22.2108	0.44737
19237_17_DDT_D_dopachrome_decarboxylase	DDT	GBS	Inverse variance weighted	rs10433310; rs149955095; rs41277305; rs4820571; rs6003909; rs73158763	6	0.000487145	0.000265954	-3.41245e-05	0.00100841	1.00049	0.999966	1.00101	0.0669976	0.434644																								55.7625	0.0245138
8065_245_PATE4_PATE4	PATE4	GBS	Inverse variance weighted	rs11220140; rs12222197; rs516060; rs665677; rs676172	5	-0.00056812	0.000312305	-0.00118024	4.39978e-05	0.999432	0.99882	1.00004	0.0688932	0.43925	-0.000337056	0.000382944	-0.00108763	0.000413515	0.385132	4.75991e-05	3.8304e-05	0.222749	-2.02588e-05	0.000181678	-0.000376348	0.00033583	0.911213	0.000148587	0.00107006	-0.00194873	0.00224591	0.890381	0.000148587	0.00112541	-0.00205722	0.0023544	0.895739	1.04979	0.305555	43.706	0.100704
5630_48_CD300A_CM35H	CD300A	GBS	Inverse variance weighted	rs1026074; rs10459892; rs11077722; rs111306986; rs112178613; rs112743758; rs112853399; rs113875984; rs116106925; rs11658441; rs117027254; rs117162506; rs117693204; rs11870257; rs12937481; rs12938735; rs12942875; rs1317267; rs1320040; rs138655518; rs141122120; rs141296377; rs141929183; rs144305501; rs145569650; rs145767181; rs145966567; rs146941496; rs149794871; rs150033649; rs16907; rs16978038; r…	104	9.10461e-05	5.0033e-05	-7.01855e-06	0.000189111	1.00009	0.999993	1.00019	0.0688014	0.43925	0.000180134	0.000357322	-0.000520216	0.000880485	0.621498	2.7764e-05	5.26546e-05	0.605707	0.00063121	0.000250111	0.000140992	0.00112143	0.0116121	0.000864682	0.000552573	-0.000218361	0.00194773	0.137185	0.000773262	0.000550495	-0.000305707	0.00185223	0.179236	12.7012	0.550177	20.7538	0.144882
17490_4_SH3BGRL3_SH3BGRL3_like_protein	SH3BGRL3	GBS	Inverse variance weighted	rs11247894; rs114289390; rs11581726; rs141875795; rs142957724; rs144220625; rs144493745; rs146834116; rs3091243; rs35122057; rs4436378; rs55876635; rs56076306; rs56130837; rs56292278; rs74224104; rs7513995; rs7537206; rs7542844	19	-0.000264295	0.000145023	-0.00054854	1.9951e-05	0.999736	0.999452	1.00002	0.0683899	0.43925	-6.61594e-05	0.000509275	-0.00106434	0.000932021	0.901703	7.0062e-06	4.96512e-05	0.893293	7.82627e-05	0.000304207	-0.000517983	0.000674508	0.796972	-0.00140006	0.00240125	-0.0061065	0.00330639	0.581093	-0.00140006	0.00230908	-0.00592586	0.00312574	0.566515	162.738	0.424874	6.39084	0.270023
18398_1_AKR1D1_AK1D1	AKR1D1	GBS	Wald ratio	rs1038626	1	-0.00185908	0.00102207	-0.00386234	0.000144177	0.998143	0.996145	1.00014	0.0689211	0.43925	0.000214457	0.00038204	-0.000534342	0.000963255	0.58234	-6.36249e-06	4.47768e-05	0.88878	0.000282801	0.00020112	-0.000111394	0.000676997	0.159685	0.00147153	0.00205434	-0.00255497	0.00549802	0.48353	0.00147153	0.00210276	-0.00264989	0.00559294	0.493514	23.5371	0.887856	15.0945	0.517729
16809_1_NME4_NDKM	NME4	GBS	Inverse variance weighted	rs114829852; rs118100148; rs12933874; rs138136525; rs183143136; rs2562185; rs28422497; rs452972; rs55715852; rs55976144; rs56687322; rs58367941; rs7206329; rs72773434; rs76998575; rs8050748; rs9932304	17	-0.000421649	0.000231149	-0.000874701	3.14026e-05	0.999578	0.999126	1.00003	0.0681301	0.43925																								15.1871	0.649084
5076_53_EPHA10_EPHAA	EPHA10	GBS	Inverse variance weighted	rs12074120; rs12743834	2	-0.00110741	0.000609951	-0.00230291	8.80939e-05	0.998893	0.9977	1.00009	0.069436	0.44098	-0.000106557	0.000574522	-0.00123262	0.00101951	0.854486	-9.4731e-06	4.77918e-05	0.844618	-0.000143962	0.000336936	-0.000804356	0.000516433	0.669185	0.00118608	0.00427056	-0.00718422	0.00955639	0.783595	0.00118608	0.00448954	-0.00761341	0.00998557	0.793891	3.13155	0.536057	20.7453	0.596641
9335_28_PSG9_PSG9	PSG9	GBS	Inverse variance weighted	rs10424643; rs112052262; rs112059502; rs112362731; rs114909343; rs118082272; rs12981004; rs142698166; rs143886973; rs146861808; rs146882793; rs150037800; rs150484653; rs151237118; rs180687312; rs192292781; rs2189700; rs2682544; rs2682597; rs34883524; rs35043884; rs35323093; rs3745233; rs3896477; rs41517547; rs4802139; rs55892446; rs56252620; rs71336853; rs7247640; rs72623873; rs76187118; rs770438…	35	0.000281152	0.00015613	-2.48634e-05	0.000587168	1.00028	0.999975	1.00059	0.0717419	0.450387	2.31465e-05	9.44065e-05	-0.00016189	0.000208183	0.806946	5.41189e-06	2.11768e-05	0.798948	6.08328e-05	7.92452e-05	-9.44879e-05	0.000216153	0.442694	-0.000753717	0.00307732	-0.00678526	0.00527783	0.807133	-0.000753717	0.00298267	-0.00659975	0.00509231	0.801141	89.3256	0.140784	114.804	0.00653777
3326_58_CADM1_Nectin_like_protein_2	CADM1	GBS	Inverse variance weighted	rs11215406; rs11215464; rs11601526; rs118096275; rs11822691; rs1632682; rs190057257; rs2513676; rs45520932; rs72994018; rs77893035; rs78074431	12	-0.000448207	0.000248909	-0.000936067	3.96541e-05	0.999552	0.999064	1.00004	0.0717521	0.450387	0.000664964	0.000290714	9.51653e-05	0.00123476	0.0361322	-4.5245e-05	3.33704e-05	0.193978	0.000481739	0.000201947	8.59237e-05	0.000877554	0.017057	0.000507267	0.000551789	-0.000574241	0.00158877	0.370793	0.000361303	0.000666835	-0.000945693	0.0016683	0.594975	5.71843	0.678738	14.1864	0.584829
16823_75_APOL3_APOL3	APOL3	GBS	Inverse variance weighted	rs1001787; rs11089788; rs111325167; rs111948780; rs113123591; rs114913627; rs11554714; rs115713377; rs116254744; rs116910203; rs116917650; rs11705311; rs117355685; rs117421055; rs117456623; rs117684358; rs117840149; rs117962129; rs118000821; rs13053731; rs13054394; rs132617; rs132640; rs132672; rs133416; rs136144; rs136147; rs138881780; rs139085316; rs139153522; rs139740746; rs139914131; rs139973…	125	7.39343e-05	4.10539e-05	-6.5313e-06	0.0001544	1.00007	0.999993	1.00015	0.0717172	0.450387	0.000677473	0.000838423	-0.000965837	0.00232078	0.478202	-3.85766e-05	9.72953e-05	0.718263	0.000434149	0.000270504	-9.60388e-05	0.000964337	0.108502	0.000467321	0.000306532	-0.000133482	0.00106812	0.202057	0.000453457	0.000384265	-0.000299703	0.00120662	0.30336	61.316	0.230256	6.76775	0.0796805
3043_49_SPARC_ON	SPARC	GBS	Wald ratio	rs145436966	1	0.00169122	0.000940558	-0.000152278	0.00353471	1.00169	0.999848	1.00354	0.0721614	0.450387	-3.66363e-05	0.000287451	-0.00060004	0.000526767	0.902747	-1.12183e-05	4.50901e-05	0.811814	-0.000164445	0.00020906	-0.000574202	0.000245312	0.43152	-0.000785788	0.000984957	-0.0027163	0.00114473	0.451204	-0.000785788	0.000993904	-0.00273384	0.00116226	0.455119	17.9493	0.978453	5.38551	0.495401
5631_83_MLN_MOTI	MLN	GBS	Inverse variance weighted	rs1047194; rs10484565; rs1063478; rs10947433; rs10947452; rs10947463; rs10947510; rs111876947; rs112199989; rs112647257; rs114209907; rs114305722; rs114463908; rs114819132; rs114922054; rs115138315; rs115386596; rs116117046; rs116199362; rs116680338; rs11754170; rs11756144; rs12191482; rs12192713; rs12194518; rs1324578; rs140711671; rs142210276; rs142998196; rs144112342; rs144353470; rs145044106;…	104	-9.99081e-05	5.55398e-05	-0.000208766	8.94998e-06	0.9999	0.999791	1.00001	0.0720417	0.450387
3003_29_NCR3_NKp30	NCR3	GBS	Inverse variance weighted	rs1050564; rs1056429; rs11575840; rs116763020; rs1265108; rs13197153; rs147906938; rs17576984; rs2073045; rs2248372; rs2284178; rs2394996; rs2395105; rs2507960; rs2523548; rs2523676; rs2596501; rs2734335; rs2736191; rs2736197; rs2844494; rs28745897; rs3093664; rs3130955; rs3132454; rs35795092; rs371156; rs3869094; rs4360170; rs62395355; rs62398265; rs62404579; rs6922431; rs707937; rs73727107; rs7…	42	0.000227339	0.000127244	-2.20592e-05	0.000476738	1.00023	0.999978	1.00048	0.0739959	0.455254	-0.000142466	0.000140445	-0.000417737	0.000132805	0.316204	1.97199e-05	2.2299e-05	0.381547	8.35045e-06	0.000117144	-0.000221252	0.000237953	0.943172	0.000685495	0.00224518	-0.00371507	0.00508606	0.761597	0.000685495	0.00237386	-0.00396728	0.00533827	0.774147	0.30244	0.582357	35.3562	0.755929
9901_28_EGLN1_EGLN1	EGLN1	GBS	Inverse variance weighted	rs11122538; rs11568020; rs11590877; rs116522031; rs116572500; rs117036519; rs12130935; rs12410564; rs12729763; rs1339891; rs139573694; rs1416909; rs145296244; rs1617029; rs17770256; rs185894820; rs2487454; rs2759347; rs2812382; rs373904174; rs4658901; rs551480; rs56311766; rs61824029; rs6676503; rs73102039; rs740493; rs7524562; rs7542797; rs75559594; rs77262021; rs77972289; rs79241508; rs821634; …	37	0.000216649	0.000121119	-2.07437e-05	0.000454041	1.00022	0.999979	1.00045	0.0736579	0.455254	-6.05148e-05	6.38061e-05	-0.000185575	6.45451e-05	0.344905	-3.17226e-06	1.20658e-05	0.793088	-6.75983e-05	5.92494e-05	-0.000183727	4.85306e-05	0.253907	6.27661e-05	0.00162311	-0.00311853	0.00324406	0.96922	6.27661e-05	0.00164034	-0.0031523	0.00327783	0.969543	8.93689	0.257219	127.194	0.205867
6434_18_AOC2_Amine_oxidase	AOC2	GBS	Inverse variance weighted	rs181345153; rs34230945	2	0.00111533	0.00062469	-0.000109063	0.00233972	1.00112	0.999891	1.00234	0.0741945	0.455254	-0.000275803	0.000151006	-0.000571775	2.01692e-05	0.0728454	2.76815e-05	2.73029e-05	0.314786	-0.000182611	0.000111351	-0.000400859	3.56364e-05	0.101013	0.00143053	0.00206005	-0.00260717	0.00546824	0.490102	0.00143053	0.00214331	-0.00277036	0.00563143	0.50705	6.11482	0.190736	81.1405	0.0295538
14009_65_TNFAIP3_TNFAIP3	TNFAIP3	GBS	Inverse variance weighted	rs5029937; rs55960928; rs58424023; rs67543742; rs72980707	5	0.000458255	0.00025667	-4.48185e-05	0.000961329	1.00046	0.999955	1.00096	0.0741989	0.455254	0.000164984	0.00107656	-0.00194508	0.00227505	0.892266	-4.04274e-06	8.97693e-05	0.968172	6.85566e-05	0.000486686	-0.000885348	0.00102246	0.887977	-9.62409e-05	0.000625686	-0.00132259	0.0011301	0.887519	-0.000103946	0.000615469	-0.00131027	0.00110237	0.876629	101.733	0.168091	0.452669	0.797451
7968_15_CRTAM_CRTAM	CRTAM	GBS	Inverse variance weighted	rs10790510; rs10892897; rs111321660; rs111925642; rs11218682; rs11218780; rs11218982; rs1122475; rs11600361; rs117258232; rs117284243; rs118117028; rs12221651; rs12364085; rs12798924; rs139506981; rs143824281; rs144417020; rs148860333; rs149226354; rs150956902; rs1557455; rs1783891; rs183525733; rs186822928; rs2078216; rs2272094; rs2370794; rs3107610; rs3134424; rs3890623; rs4379859; rs4935806; r…	45	-0.000161141	9.0081e-05	-0.0003377	1.54178e-05	0.999839	0.999662	1.00002	0.0736398	0.455254	0.00020199	0.000143399	-7.90725e-05	0.000483053	0.179348	-2.022e-05	2.38406e-05	0.409695	0.000184123	0.000142709	-9.55874e-05	0.000463833	0.196983	-3.43778e-06	0.000283953	-0.000559986	0.000553111	0.99049	-3.43778e-06	0.000379755	-0.000747758	0.000740882	0.992889	64.6864	0.979766	8.02784	0.922662
7049_2_ADAM23_ADAM_23	ADAM23	GBS	Inverse variance weighted	rs10932139; rs10932200; rs111811572; rs111866871; rs112051600; rs114051435; rs114061928; rs114326774; rs114356618; rs114674204; rs114727365; rs115009864; rs115156616; rs115319174; rs116297596; rs116637347; rs11683855; rs11692535; rs12052769; rs12463712; rs12464132; rs12466346; rs12468782; rs12622472; rs1263596; rs12988591; rs12989978; rs12999688; rs13005195; rs13005956; rs13012689; rs13016266; rs…	117	-7.32964e-05	4.11594e-05	-0.000153969	7.3761e-06	0.999927	0.999846	1.00001	0.0749465	0.458287	0.000962733	0.0023417	-0.003627	0.00555246	0.720847	-6.67973e-05	0.000156812	0.711593	-0.000137141	0.000539561	-0.00119468	0.000920398	0.799363	-0.000193198	0.000677324	-0.00152075	0.00113436	0.794022	-0.000187979	0.000756712	-0.00167113	0.00129518	0.819847	2.38439	0.793796	0.0739146	0.963717
13597_20_RAB31_RAB31	RAB31	GBS	Inverse variance weighted	rs12607866; rs548089397; rs589559; rs61044413; rs71358240; rs75412087	6	0.00066845	0.000377014	-7.04968e-05	0.0014074	1.00067	0.99993	1.00141	0.0762266	0.464369	-0.000138198	0.000151865	-0.000435854	0.000159458	0.366791	2.60379e-05	2.11878e-05	0.224338	-5.76946e-06	0.000118811	-0.000238639	0.0002271	0.96127	0.000224302	0.000286943	-0.000338105	0.00078671	0.437685	0.000224302	0.000289242	-0.000342612	0.000791216	0.441317	16.4643	0.834685	48.3726	0.724059
15395_15_GSTM1_GST_M1_1	GSTM1	GBS	Inverse variance weighted	rs11101981; rs11102102; rs112014867; rs112117858; rs112374398; rs112987420; rs113651625; rs114081229; rs114166723; rs114356174; rs114468307; rs114650969; rs114732965; rs114799872; rs114809525; rs115232080; rs115334374; rs115455243; rs115465471; rs115686049; rs11580762; rs11587862; rs11588387; rs116106394; rs116166005; rs116281337; rs116389032; rs116514040; rs116675658; rs116680878; rs116683116; r…	153	-6.27509e-05	3.54196e-05	-0.000132173	6.67161e-06	0.999937	0.999868	1.00001	0.0764542	0.464369	0.000109434	6.29584e-05	-1.39642e-05	0.000232833	0.0850794	-2.20881e-05	1.34697e-05	0.104003	2.40837e-05	6.23001e-05	-9.80245e-05	0.000146192	0.699071	0.00325601	0.00209282	-0.000845922	0.00735795	0.122709	0.00325601	0.00218756	-0.00103161	0.00754364	0.139581	27.6189	0.80837	80.5862	0.968671
15476_6_REG3G_REG3G	REG3G	GBS	Inverse variance weighted	rs10178977; rs10204539; rs10209825; rs112834521; rs114259844; rs114706231; rs114921167; rs115653799; rs115780001; rs116344400; rs116603385; rs116730755; rs11674663; rs11902209; rs12465102; rs12477505; rs12614387; rs12994923; rs13004360; rs13034463; rs13417018; rs137970159; rs138334805; rs138414501; rs139564670; rs141331298; rs143013309; rs143204184; rs1437992; rs144501613; rs144944374; rs14656237…	91	8.59949e-05	4.87287e-05	-9.51343e-06	0.000181503	1.00009	0.99999	1.00018	0.0776028	0.465778	-5.51264e-05	0.000693453	-0.00141429	0.00130404	0.940457	6.95721e-05	6.25627e-05	0.32845	0.000452694	0.000424469	-0.000379265	0.00128465	0.2862	0.000640173	0.00109793	-0.00151177	0.00279212	0.585152	0.000640173	0.00113266	-0.00157985	0.00286019	0.59636	1.74533	0.626903	1.37998	0.847667
9884_8_PPIL1_PPIL1	PPIL1	GBS	Inverse variance weighted	rs10947603; rs10947650; rs113990320; rs114087626; rs115248828; rs115615046; rs115679056; rs115916910; rs116554614; rs11759995; rs12190328; rs12194408; rs12202642; rs12203115; rs12208425; rs138076493; rs138358390; rs141672063; rs141748353; rs142136176; rs145339544; rs166395; rs16890055; rs1724087; rs1887763; rs236355; rs236363; rs236384; rs236413; rs236446; rs236480; rs2395654; rs262935; rs3176349…	66	0.00011163	6.3225e-05	-1.22909e-05	0.000235551	1.00011	0.999988	1.00024	0.0774628	0.465778	6.49667e-05	0.000141827	-0.000213014	0.000342947	0.648969	-1.97474e-05	2.12926e-05	0.358341	-1.05753e-05	0.000106631	-0.000219571	0.000198421	0.920998	7.79838e-05	0.000131861	-0.000180465	0.000336432	0.556966	6.65109e-05	0.000199079	-0.000323684	0.000456705	0.739735	6.41629	0.378206	47.4692	0.494498
6433_57_FAM20A_FA20A	FAM20A	GBS	Inverse variance weighted	rs117527836; rs12937017; rs12941038; rs180847582; rs1960568; rs2952313; rs34903213; rs573431210; rs60066663; rs62082719; rs7225548; rs929477	12	-0.000371255	0.00021045	-0.000783738	4.12275e-05	0.999629	0.999217	1.00004	0.0777154	0.465778	-7.3362e-07	0.000488463	-0.000958121	0.000956653	0.998831	-8.95795e-05	7.21735e-05	0.24287	-0.000210942	0.000280891	-0.000761488	0.000339604	0.452667	-0.000160771	0.000329579	-0.000806745	0.000485204	0.635264	-0.000192762	0.000393762	-0.000964535	0.000579011	0.634075	50.5034	0.45349	22.269	0.0137915
14112_40_RELT_RELT	RELT	GBS	Wald ratio	rs12293998	1	-0.00174086	0.000986711	-0.00367482	0.00019309	0.998261	0.996332	1.00019	0.0776798	0.465778
4979_34_DPT_DERM	DPT	GBS	Inverse variance weighted	rs1018454; rs10494476; rs10918912; rs111550436; rs112760232; rs114280822; rs115049784; rs11578708; rs11584076; rs115977231; rs11807589; rs1200118; rs1200135; rs12031076; rs12032741; rs12145436; rs12740293; rs12938; rs1322492; rs1359106; rs139039879; rs1412337; rs141537705; rs141588269; rs143653370; rs146249722; rs146379341; rs151234885; rs183163332; rs1890129; rs192061034; rs1933107; rs1933116; r…	73	-0.000107312	6.08849e-05	-0.000226646	1.20227e-05	0.999893	0.999773	1.00001	0.0779791	0.465816	9.66582e-05	0.00250759	-0.00481822	0.00501154	0.975473	4.64948e-06	0.000185115	0.984014	-7.13165e-06	0.000519724	-0.00102579	0.00101153	0.989052	-0.000163976	0.000546918	-0.00123594	0.000907983	0.792606	0.000242497	0.000920114	-0.00156093	0.00204592	0.816796	5.73902	0.45305	2.67566	0.101893
16057_6_IGF2R_IGF_II_receptor	IGF2R	GBS	Inverse variance weighted	rs10455781; rs1086573; rs117143470; rs117408898; rs117534432; rs117682696; rs12209752; rs12529361; rs138491411; rs138799654; rs139839957; rs139947401; rs140553995; rs144254678; rs146349001; rs147853495; rs148170430; rs148234538; rs150856119; rs1652508; rs17777713; rs181773436; rs183605536; rs187414148; rs2066106; rs2842994; rs316034; rs35956182; rs36107168; rs372440; rs374071816; rs3798156; rs379…	64	-0.000129819	7.38833e-05	-0.00027463	1.49926e-05	0.99987	0.999725	1.00001	0.0789045	0.469793	0.000484226	0.000266812	-3.8726e-05	0.00100718	0.0806713	-5.7426e-05	2.90523e-05	0.0583782	0.000169236	0.000176836	-0.000177362	0.000515834	0.338555	0.000294685	0.000462207	-0.00061124	0.00120061	0.528939	-2.6374e-05	0.00051982	-0.00104522	0.000992473	0.959895	55.9137	0.80737	30.2131	0.304664
4496_60_MMP12_MMP_12	MMP12	GBS	Inverse variance weighted	rs1048250; rs10750667; rs10791631; rs10895301; rs10895507; rs111939150; rs11225138; rs11225329; rs11225418; rs112759287; rs112921184; rs114888379; rs11512688; rs11608130; rs116888435; rs117160304; rs117212285; rs117584029; rs117588360; rs117669898; rs118057886; rs118090914; rs12280880; rs12291145; rs138856825; rs139382094; rs139968989; rs140444012; rs147477330; rs148138227; rs150147101; rs1502662…	69	-0.000101199	5.80279e-05	-0.000214933	1.25359e-05	0.999899	0.999785	1.00001	0.0811649	0.47091	-3.60282e-05	7.14735e-05	-0.000176116	0.00010406	0.615481	4.08965e-06	2.14537e-05	0.849262	-6.42069e-05	5.31086e-05	-0.0001683	3.9886e-05	0.226673	-0.00173125	0.00198159	-0.00561517	0.00215268	0.384679	-0.00173125	0.00190216	-0.00545948	0.00199699	0.365231	33.0229	0.837765	97.4583	0.208049
15556_49_AMY2B_Alpha_amylase_2B	AMY2B	GBS	Inverse variance weighted	rs10458519; rs10785699; rs10785777; rs10881159; rs11185368; rs11185384; rs11185438; rs112168293; rs113558190; rs113695715; rs114127268; rs114130871; rs114139553; rs115087720; rs115316410; rs115446523; rs116319923; rs116413859; rs12038392; rs12119211; rs12751859; rs1330413; rs139274426; rs140026476; rs140942684; rs141280981; rs141392442; rs141700308; rs143801286; rs145395383; rs145544005; rs147499…	62	0.000102064	5.8197e-05	-1.20018e-05	0.00021613	1.0001	0.999988	1.00022	0.0794694	0.47091	-0.000574949	0.000503959	-0.00156271	0.000412811	0.336752	1.36916e-05	5.31893e-05	0.813506	-0.000532996	0.000396308	-0.00130976	0.000243768	0.178657	-0.000421404	0.00076465	-0.00192012	0.00107731	0.610895	-0.000421404	0.000863736	-0.00211433	0.00127152	0.651166	89.0197	0.30578	2.8852	0.409665
2700_56_PROS1_Protein_S	PROS1	GBS	Inverse variance weighted	rs6809958; rs7613188; rs9822589	3	-0.000944038	0.000540363	-0.00200315	0.000115073	0.999056	0.997999	1.00012	0.0806295	0.47091	-5.10512e-06	0.000327285	-0.000646584	0.000636374	0.987669	1.6446e-05	3.43741e-05	0.636187	-1.21341e-05	0.000185474	-0.000375663	0.000351394	0.947838	0.000644793	0.000836953	-0.000995634	0.00228522	0.447511	0.000644793	0.000851858	-0.00102485	0.00231444	0.455417	83.8556	0.304793	18.1346	0.899353
7808_5_GLCE_GLCE	GLCE	GBS	Inverse variance weighted	rs11072014; rs115380713; rs1159987; rs11631594; rs11636090; rs117058686; rs117318701; rs117556815; rs117566883; rs117629768; rs117630748; rs117636477; rs117870367; rs117890092; rs117963889; rs118055329; rs11858463; rs12050550; rs12148746; rs12439146; rs12440300; rs12591358; rs12591396; rs12592836; rs12904039; rs12911277; rs12912377; rs12914115; rs138136944; rs1392832; rs141416436; rs141954500; rs…	91	0.000103004	5.90648e-05	-1.27628e-05	0.000218771	1.0001	0.999987	1.00022	0.0811734	0.47091	5.29695e-05	0.000248171	-0.000433446	0.000539385	0.83295	-7.64854e-06	3.11951e-05	0.808586	0.000102429	0.000180543	-0.000251436	0.000456293	0.570486	0.000521787	0.000461658	-0.000383063	0.00142664	0.270022	-0.00078921	0.000504984	-0.00177898	0.000200558	0.131745	27.1626	0.0274393	33.4209	0.0561939
3852_19_DNAJB1_HSP_40	DNAJB1	GBS	Wald ratio	rs11085896	1	-0.00167113	0.000954111	-0.00354119	0.000198929	0.99833	0.996465	1.0002	0.0798593	0.47091	0.000218371	0.00026977	-0.000310378	0.00074712	0.4226	-4.33878e-05	3.22712e-05	0.185685	4.46448e-05	0.000146455	-0.000242407	0.000331697	0.760491	0.000151834	0.000912346	-0.00163636	0.00194003	0.868571	0.000151834	0.000942703	-0.00169586	0.00199953	0.872765	1.35464	0.852038	36.3991	0.785249
17333_20_ACADM_ACADM	ACADM	GBS	Inverse variance weighted	rs11161468; rs11162078; rs112271779; rs113418012; rs113973828; rs113987609; rs114104449; rs115042041; rs116034618; rs138909146; rs1412716; rs141541845; rs147319315; rs181587356; rs191828853; rs486115; rs55811644; rs56401077; rs61798673; rs7513459; rs75753585	21	-0.000261591	0.000149662	-0.00055493	3.17472e-05	0.999738	0.999445	1.00003	0.0804858	0.47091	0.00132349	0.00162491	-0.00186133	0.00450831	0.475003	-5.94669e-05	0.000120729	0.656116	0.000540973	0.000414758	-0.000271953	0.0013539	0.192128	0.000684756	0.000509111	-0.000313101	0.00168261	0.249821	0.000236709	0.000556599	-0.000854224	0.00132764	0.692515	197.453	0.0810139	0.898895	0.825694
7926_13_SPINT3_SPIT3	SPINT3	GBS	Inverse variance weighted	rs11086984; rs112005179; rs112379552; rs112886845; rs112925750; rs113349850; rs11569323; rs11569345; rs11699553; rs117355341; rs117507111; rs117663069; rs117728211; rs117751079; rs117928048; rs1358719; rs140363609; rs140893297; rs141180478; rs145371887; rs147793637; rs150546304; rs16990154; rs190882024; rs2741641; rs3092510; rs4810479; rs57236847; rs6017568; rs6032209; rs6032429; rs6032719; rs606…	43	-0.000209255	0.000119491	-0.000443457	2.49472e-05	0.999791	0.999557	1.00002	0.0799079	0.47091																								27.0972	0.988097
5798_3_BID_BID	BID	GBS	Inverse variance weighted	rs117836211; rs117896320; rs151268390	3	0.00077601	0.000444751	-9.57011e-05	0.00164772	1.00078	0.999904	1.00165	0.0810161	0.47091
16856_79_MAPRE2_MARE2	MAPRE2	GBS	Inverse variance weighted	rs12232655; rs2391; rs34709934; rs3786314; rs79959802; rs9646529	6	-0.000476458	0.000274867	-0.0010152	6.22812e-05	0.999524	0.998985	1.00006	0.0830222	0.471344	0.000362219	0.000335126	-0.000294627	0.00101907	0.302893	-5.01342e-06	4.17475e-05	0.906578	0.000371442	0.000244845	-0.000108455	0.000851339	0.129255	0.000521945	0.000346916	-0.00015801	0.0012019	0.158303	0.000589204	0.000389373	-0.000173968	0.00135238	0.156109	58.3395	0.922339	6.42076	0.843868
3210_1_METAP1_METAP1	METAP1	GBS	Wald ratio	rs7676259	1	0.00132824	0.000764885	-0.000170931	0.00282742	1.00133	0.999829	1.00283	0.0824707	0.471344	0.00010818	0.000129617	-0.000145869	0.000362229	0.40714	-1.39601e-05	1.88427e-05	0.461566	7.28735e-05	0.000107167	-0.000137174	0.000282921	0.496506	0.00318805	0.00229148	-0.00130324	0.00767935	0.169039	0.00318805	0.00252249	-0.00175602	0.00813213	0.210939	30.4793	0.861433	51.5839	0.824538
6252_62_SCGB3A1_Secretoglobin_family_3A_member_1	SCGB3A1	GBS	Inverse variance weighted	rs13167409; rs138614863; rs187270996; rs2242211; rs307803; rs307808; rs34207595; rs35475273; rs382266; rs4409051; rs72816990; rs73355916; rs780126	13	0.000328992	0.00018908	-4.16049e-05	0.000699588	1.00033	0.999958	1.0007	0.0818659	0.471344	-0.00014832	0.000168849	-0.000479264	0.000182624	0.385708	3.71354e-05	2.7773e-05	0.189814	6.83947e-05	0.000121902	-0.000170533	0.000307323	0.574755	3.14827e-05	0.000136709	-0.000236467	0.000299432	0.81917	0.00013992	0.000219249	-0.000289807	0.000569647	0.527395	4.61815	0.201991	39.4981	0.275869
14091_42_CBR3_Carbonyl_reductase_3	CBR3	GBS	Inverse variance weighted	rs111810617; rs112438854; rs113596566; rs114993502; rs116906746; rs12152095; rs138308942; rs139433318; rs139772946; rs142403184; rs142577693; rs145635036; rs150781891; rs1734502; rs181596491; rs186755051; rs2205044; rs2245397; rs2255893; rs2284644; rs2835267; rs28420403; rs2898286; rs34593061; rs45541737; rs45622637; rs60142779; rs61759823; rs62229261; rs62229345; rs7275843; rs7280521; rs74524623…	44	-0.000154029	8.88235e-05	-0.000328123	2.00654e-05	0.999846	0.999672	1.00002	0.0829006	0.471344	-0.00037973	0.00030499	-0.000977511	0.00021805	0.232211	2.11248e-06	4.37849e-05	0.962156	-0.000105274	0.000216296	-0.000529215	0.000318667	0.626463	-0.00031676	0.000775885	-0.00183749	0.00120397	0.688497	-0.00031676	0.000769512	-0.001825	0.00119148	0.686067	65.7924	0.948386	25.6304	0.0420919
12571_14_ARL3_ARL3	ARL3	GBS	Inverse variance weighted	rs11191286; rs112972631; rs116931390; rs12765060; rs12765459; rs12780134; rs142198556; rs35340483; rs7086205; rs7088055; rs8354	11	0.000329107	0.000189423	-4.2162e-05	0.000700376	1.00033	0.999958	1.0007	0.0823132	0.471344	1.19576e-05	0.000137841	-0.00025821	0.000282125	0.931283	-2.39516e-06	2.28301e-05	0.916945	-4.55776e-05	0.00011075	-0.000262647	0.000171492	0.680679	0.0010284	0.000822463	-0.000583625	0.00264043	0.217918	0.0010284	0.000819606	-0.000578025	0.00263483	0.216346	4.82908	0.437093	36.2279	0.721571
3172_28_ARSB_ARSB	ARSB	GBS	Inverse variance weighted	rs10454897; rs113715862; rs11743362; rs2431330; rs338460; rs672413; rs7701762	7	0.000419221	0.000241885	-5.48745e-05	0.000893316	1.00042	0.999945	1.00089	0.083071	0.471344	0.00117342	0.0014401	-0.00164917	0.00399602	0.564735	-9.84093e-05	0.0001159	0.551843	-8.71971e-05	0.000472952	-0.00101418	0.000839788	0.853725	-0.000117527	0.000498735	-0.00109505	0.000859994	0.835636	-0.000299137	0.000676146	-0.00162438	0.00102611	0.701434	90.5781	0.375234	0.600184	0.438508
14636_25_HRSP12_Ribonuclease_UK114	RIDA	GBS	Inverse variance weighted	rs117007967; rs11773963; rs11777059; rs12550001; rs13252923; rs1462977; rs16892231; rs2447495; rs28575522; rs28628213; rs2877459; rs4734388; rs62522210; rs72664876; rs79752106; rs79777911	16	0.000219519	0.000126619	-2.86544e-05	0.000467692	1.00022	0.999971	1.00047	0.0829721	0.471344
19558_10_LRP4_LRP4	LRP4	GBS	Inverse variance weighted	rs11038716; rs11038768; rs11038785; rs11038837; rs11038840; rs11038913; rs11039186; rs111673998; rs112912565; rs113954134; rs11553094; rs11602961; rs117339217; rs117426515; rs117516871; rs117529631; rs117665789; rs12281674; rs12804463; rs139226547; rs140042087; rs141348433; rs144009148; rs144952110; rs145263920; rs146218162; rs146409168; rs150857385; rs184083336; rs190300633; rs2292910; rs3740689…	49	-0.000127689	7.37943e-05	-0.000272326	1.69477e-05	0.999872	0.999728	1.00002	0.0835698	0.472692	-0.000408649	0.000126448	-0.000656487	-0.000160811	0.00213707	3.30802e-05	1.95657e-05	0.0968752	-0.000282943	0.000107248	-0.00049315	-7.27366e-05	0.00833456	-0.000285549	0.000106639	-0.000494561	-7.65356e-05	0.009847	-0.000422171	0.000189614	-0.000793815	-5.05275e-05	0.0302555	74.475	0.4954	33.1852	0.980452
4314_12_DCTPP1_XTP3A	DCTPP1	GBS	Inverse variance weighted	rs11640950; rs146094440	2	0.000969525	0.000561912	-0.000131821	0.00207087	1.00097	0.999868	1.00207	0.0844544	0.475135	-0.000119595	0.000104338	-0.000324097	8.49065e-05	0.256946	2.50408e-05	1.78271e-05	0.166071	-7.71483e-06	0.000106672	-0.000216791	0.000201362	0.942345	8.69514e-06	0.00122482	-0.00239195	0.00240934	0.994362	8.69514e-06	0.00114535	-0.00223619	0.00225358	0.993971	4.7295	0.857222	47.0518	0.668421
3617_80_HGFAC_HGFA	HGFAC	GBS	Inverse variance weighted	rs10005255; rs10014466; rs10018486; rs10024311; rs10025538; rs1055711; rs1063744; rs112463851; rs113480437; rs114132355; rs114303452; rs114846798; rs115653784; rs115981522; rs116227439; rs116327983; rs116531539; rs116689674; rs11734497; rs11736799; rs11935873; rs1203814; rs12639962; rs12696696; rs13114305; rs13133338; rs139033257; rs139485531; rs139845647; rs140006372; rs140653273; rs142302025; r…	161	-5.45526e-05	3.16262e-05	-0.00011654	7.43481e-06	0.999945	0.999883	1.00001	0.0845426	0.475135	-6.70991e-05	0.000292428	-0.000640258	0.000506059	0.820845	-9.69043e-06	3.34474e-05	0.775012	3.28533e-05	0.000202395	-0.000363841	0.000429547	0.871052	-0.000186152	0.000555207	-0.00127436	0.000902053	0.740737	-0.000186152	0.000676068	-0.00151125	0.00113894	0.785742	15.0176	0.0102873	22.7171	0.302898
7945_10_SEMA6A_Semaphorin_6A	SEMA6A	GBS	Inverse variance weighted	rs17139611; rs28121; rs33069; rs57023384; rs607350; rs6882841; rs72810795	7	0.00067673	0.000392638	-9.28397e-05	0.0014463	1.00068	0.999907	1.00145	0.0847893	0.475135
7185_29_GP5_GPV	GP5	GBS	Inverse variance weighted	rs115202389; rs1466733; rs35453181; rs71316302	4	0.000670355	0.000390096	-9.42336e-05	0.00143494	1.00067	0.999906	1.00144	0.0857173	0.478577	-0.000109258	0.000119492	-0.000343463	0.000124947	0.364254	3.78669e-06	1.73423e-05	0.82791	-8.70345e-05	0.000104321	-0.000291503	0.000117434	0.404114	-0.000110191	0.000532259	-0.00115342	0.000933036	0.836691	-0.000110191	0.000542971	-0.00117441	0.000954032	0.839867	0.0730283	0.786978	51.6738	0.739719
8973_23_FCRL4_FCRL4	FCRL4	GBS	Inverse variance weighted	rs1018615; rs111458561; rs112371400; rs112435039; rs11264577; rs11264705; rs11264713; rs11264909; rs112979361; rs113219259; rs113311460; rs113326808; rs113622174; rs114050835; rs114309026; rs114554434; rs114621858; rs114748411; rs114892491; rs115103696; rs115231584; rs115366335; rs115415771; rs115423280; rs115704940; rs115783955; rs11579828; rs116242064; rs116474015; rs1176526; rs1176538; rs11803…	157	-6.48519e-05	3.77648e-05	-0.000138871	9.16716e-06	0.999935	0.999861	1.00001	0.0859323	0.478577	0.00197449	0.00331974	-0.0045322	0.00848117	0.658411	-0.000146128	0.000192902	0.587279	-0.000277382	0.000663183	-0.00157722	0.00102246	0.675758	-0.000207417	0.000835583	-0.00184516	0.00143033	0.827118	-0.00019885	0.000801921	-0.00177062	0.00137292	0.827296	52.958	0.910065	0.0867273	0.76838
9916_146_LRRC4B_LRC4B	LRRC4B	GBS	Inverse variance weighted	rs10445580; rs11878980; rs151058434; rs181596081; rs4802716; rs73062475; rs8109737	7	0.000636353	0.000371361	-9.15134e-05	0.00136422	1.00064	0.999908	1.00137	0.0866072	0.479386	-3.3622e-05	4.38835e-05	-0.000119634	5.23896e-05	0.444925	5.08698e-06	1.62483e-05	0.754708	-3.38299e-05	3.6148e-05	-0.00010468	3.70201e-05	0.349339	0.00449784	0.00401924	-0.00337988	0.0123756	0.265095	0.00449784	0.00402601	-0.00339315	0.0123888	0.265896	40.0893	0.904407	143.576	0.270252
3310_62_FCGR2B_FCG2B	FCGR2B	GBS	Inverse variance weighted	rs10218544; rs10800258; rs111376346; rs111640994; rs111664171; rs111775546; rs111862610; rs112184925; rs112334085; rs112437409; rs112732063; rs112876729; rs113590334; rs1136224; rs114014204; rs114173811; rs114199276; rs114265063; rs114458235; rs114594620; rs114657146; rs114657456; rs114676248; rs114820463; rs114878961; rs114930751; rs115002999; rs11579548; rs11581353; rs115968363; rs116408958; rs…	181	-4.07166e-05	2.37475e-05	-8.72617e-05	5.82854e-06	0.999959	0.999913	1.00001	0.0864255	0.479386
2692_74_PLA2G2A_NPS_PLA2	PLA2G2A	GBS	Inverse variance weighted	rs1002103; rs1041923; rs10753573; rs10916679; rs10916706; rs10916711; rs10916751; rs111722204; rs112194266; rs113818148; rs114547155; rs114548259; rs114986549; rs115097356; rs11573142; rs11573294; rs115791225; rs115883798; rs116099154; rs116176928; rs116603808; rs116826061; rs11804413; rs11812029; rs12067030; rs12131131; rs12140547; rs12404165; rs12563965; rs12566931; rs1266436; rs12745152; rs138…	119	-8.00953e-05	4.68477e-05	-0.000171917	1.17261e-05	0.99992	0.999828	1.00001	0.0873219	0.479852	0.000385694	0.00106807	-0.00170773	0.00247912	0.736281	-5.88142e-05	8.08906e-05	0.507445	-0.000153563	0.000477898	-0.00109024	0.000783118	0.747961	1.26098e-06	0.000626777	-0.00122722	0.00122974	0.998473	-0.000172641	0.000705814	-0.00155604	0.00121076	0.816489	2.72765	0.909003	1.69862	0.790969
8053_16_DNAJB14_DJB14	DNAJB14	GBS	Wald ratio	rs55797991	1	0.00143385	0.000839094	-0.000210775	0.00307847	1.00143	0.999789	1.00308	0.0874867	0.479852	3.50299e-05	0.000141004	-0.000241337	0.000311397	0.804982	1.78491e-06	1.97206e-05	0.928302	-0.000120177	0.000127119	-0.00036933	0.000128976	0.34446	-2.90383e-05	0.000810849	-0.0016183	0.00156023	0.971594	-2.90383e-05	0.000808703	-0.0016141	0.00155602	0.971519	3.34884	0.948846	50.2358	0.208582
10948_14_PLD3_PLD3	PLD3	GBS	Wald ratio	rs7254808	1	-0.00158936	0.000929838	-0.00341185	0.000233117	0.998412	0.996594	1.00023	0.0873967	0.479852																								15.8099	0.825206
4962_52_CDNF_ARMEL	CDNF	GBS	Inverse variance weighted	rs10508469; rs10906655; rs10906747; rs10906756; rs10906861; rs10906875; rs11259351; rs11259412; rs11259437; rs11259520; rs116919909; rs117199479; rs146083147; rs17339635; rs1891049; rs1974068; rs2400101; rs2768716; rs35001362; rs35141448; rs41298886; rs4276994; rs4748137; rs4748147; rs55884544; rs55947788; rs61738953; rs76250424; rs7898588; rs79049641; rs79061354; rs79088080; rs7921976; rs79688957	34	-0.000183254	0.000107551	-0.000394054	2.75472e-05	0.999817	0.999606	1.00003	0.0884055	0.480301	-3.16183e-06	0.000177054	-0.000350188	0.000343864	0.985879	-5.01962e-06	2.35388e-05	0.832678	-1.43945e-05	0.000151736	-0.000311798	0.000283009	0.924422	0.000566408	0.00107647	-0.00154348	0.00267629	0.602771	0.000566408	0.00124775	-0.00187919	0.00301201	0.65325	33.6423	0.485047	26.6562	0.537021
19233_75_ATOX1_ATOX1	ATOX1	GBS	Wald ratio	rs10065313	1	0.00123495	0.000726872	-0.000189721	0.00265962	1.00124	0.99981	1.00266	0.0893211	0.480301	0.000172946	9.99546e-05	-2.29654e-05	0.000368857	0.0873491	-2.51207e-05	1.99612e-05	0.211791	0.000122586	8.63421e-05	-4.66447e-05	0.000291816	0.155675	-0.00083637	0.00173158	-0.00423026	0.00255752	0.63036	-0.00083637	0.00174012	-0.00424701	0.00257427	0.632038	56.7625	0.951579	100.684	0.0789636
5475_10_PRKCB_PKC_B_II	PRKCB	GBS	Wald ratio	rs2023671	1	-0.00115873	0.000681319	-0.00249411	0.000176654	0.998842	0.997509	1.00018	0.0889962	0.480301	9.30294e-05	6.16356e-05	-2.77764e-05	0.000213835	0.133433	-9.08375e-06	1.11153e-05	0.415168	3.55939e-05	6.5369e-05	-9.25292e-05	0.000163717	0.586092	-0.00306765	0.00269932	-0.00835831	0.00222301	0.257667	-0.00306765	0.0025846	-0.00813346	0.00199816	0.237236	35.2106	0.197707	171.868	0.0445344
4978_54_DBNL_DBNL	DBNL	GBS	Wald ratio	rs56665454	1	0.00123743	0.000727654	-0.000188771	0.00266363	1.00124	0.999811	1.00267	0.0890227	0.480301	1.44116e-05	8.71393e-05	-0.000156381	0.000185205	0.869011	-4.65848e-06	1.71051e-05	0.785981	-7.7313e-05	8.28652e-05	-0.000239729	8.51028e-05	0.350821	-0.000364082	0.000567043	-0.00147549	0.000747322	0.522441	-0.000364082	0.000610852	-0.00156135	0.000833187	0.552639	0.39944	0.527378	89.6608	0.49026
12786_61_GPCPD1_GDE5	GPCPD1	GBS	Inverse variance weighted	rs2024887; rs6133228	2	-0.00086075	0.000506791	-0.00185406	0.00013256	0.99914	0.998148	1.00013	0.0894262	0.480301	-0.000345353	0.000750863	-0.00181704	0.00112634	0.725559	3.69412e-05	7.55327e-05	0.710421	-5.55345e-06	0.000514773	-0.00101451	0.0010034	0.991392	1.69328e-05	0.000548682	-0.00105848	0.00109235	0.978183	0.000136073	0.000632918	-0.00110445	0.00137659	0.849704	0.648954	0.420487	1.06613	0.301822
18215_5_THG1L_THG1	THG1L	GBS	Inverse variance weighted	rs11134902; rs111904384; rs114238718; rs114344861; rs11466790; rs114851674; rs115231015; rs11550594; rs115698787; rs115777975; rs115831153; rs116133463; rs116481613; rs11744541; rs12516301; rs138522253; rs142134185; rs145671959; rs145874448; rs147059577; rs149202838; rs149783787; rs150123119; rs163423; rs17054692; rs189073674; rs193192832; rs2241417; rs2902557; rs3095695; rs3095710; rs35104819; r…	49	-0.000155576	9.11675e-05	-0.000334264	2.31124e-05	0.999844	0.999666	1.00002	0.0879179	0.480301	0.000156489	0.000523546	-0.000869662	0.00118264	0.793213	1.30689e-05	8.35823e-05	0.890106	5.28164e-05	0.000339945	-0.000613475	0.000719108	0.876532	4.91279e-05	0.00038474	-0.000704963	0.000803219	0.906472	0.000129469	0.000494842	-0.000840422	0.00109936	0.810537	0.44665	0.799855	1.44547	0.485422
9343_16_IL2RB_IL_2_sRb	IL2RB	GBS	Inverse variance weighted	rs228953; rs3218352	2	-0.000818846	0.000480869	-0.00176135	0.000123658	0.999181	0.99824	1.00012	0.0885971	0.480301																								15.5839	0.0487378
17377_1_AKR1C3_Aldose_reductase_like_C3	AKR1C3	GBS	Inverse variance weighted	rs10508291; rs10904337; rs10904345; rs117009301; rs117221127; rs117544144; rs117737753; rs117980121; rs12267728; rs12779101; rs138675209; rs139562485; rs141295637; rs145611933; rs148010840; rs148398141; rs1901639; rs2961570; rs313471; rs4881380; rs587763522; rs61830355; rs6601945; rs7083327; rs7094740; rs72772224; rs72774292; rs72781984; rs74111737; rs74423572; rs75478124; rs76267270; rs7903755; …	34	-0.000216847	0.000128194	-0.000468108	3.44139e-05	0.999783	0.999532	1.00003	0.0907319	0.482445	0.00052931	0.00112983	-0.00168516	0.00274378	0.685536	-5.30915e-05	0.000101631	0.653496	-8.7716e-05	0.000336719	-0.000747685	0.000572253	0.794476	-0.000129412	0.000419131	-0.000950908	0.000692083	0.777701	-0.000424256	0.000555128	-0.00151231	0.000663795	0.500332	38.7556	0.390414	1.21104	0.545791
16758_96_HDGF_HDGF	HDGF	GBS	Wald ratio	rs11264535	1	0.00115232	0.000682119	-0.000184636	0.00248927	1.00115	0.999815	1.00249	0.091158	0.482445	8.38236e-06	0.000119285	-0.000225415	0.00024218	0.944223	-1.02182e-05	1.50065e-05	0.49868	-0.000104335	0.000102775	-0.000305773	9.71039e-05	0.310021	-0.000207599	0.000517196	-0.0012213	0.000806105	0.689606	-0.000207599	0.000529927	-0.00124626	0.000831058	0.696678	165.079	0.221361	65.0115	0.21781
8953_47_HDGF_HDGF	HDGF	GBS	Wald ratio	rs11264535	1	0.00116466	0.000689424	-0.000186613	0.00251593	1.00117	0.999813	1.00252	0.091158	0.482445	6.17794e-05	0.000147681	-0.000227675	0.000351234	0.677497	-1.48036e-05	2.26653e-05	0.516658	8.15552e-05	0.000110544	-0.000135112	0.000298222	0.460661	0.00153961	0.00132094	-0.00104943	0.00412865	0.249222	0.00153961	0.00130523	-0.00101863	0.00409786	0.243643	37.2216	0.639277	59.697	0.163793
4155_3_TNC_Tenascin	TNC	GBS	Inverse variance weighted	rs10118244; rs10119433; rs10121996; rs10429616; rs10739422; rs10759690; rs10759717; rs10982076; rs10982190; rs10982385; rs10982474; rs10982477; rs10982500; rs10982986; rs10983032; rs1107372; rs111545723; rs111585041; rs112440463; rs112463699; rs112902244; rs113362598; rs113388619; rs117191293; rs117397702; rs117428165; rs117552524; rs117698080; rs117721342; rs117733719; rs117778560; rs11789992; r…	145	-6.0025e-05	3.55248e-05	-0.000129654	9.60352e-06	0.99994	0.99987	1.00001	0.0910917	0.482445
13657_2_PNKP_PNKP	PNKP	GBS	Inverse variance weighted	rs143045602; rs150992665; rs2290774; rs283527; rs71355131; rs73932437	6	0.000494158	0.000292383	-7.89126e-05	0.00106723	1.00049	0.999921	1.00107	0.0910078	0.482445
13122_19_FLRT2_FLRT2	FLRT2	GBS	Inverse variance weighted	rs10139055; rs10149105; rs1018449; rs10498585; rs113940292; rs116873089; rs117385346; rs11874511; rs12432038; rs12590369; rs12890932; rs1289429; rs140042233; rs143337234; rs146670798; rs148950661; rs150137691; rs17094413; rs17659228; rs182071191; rs2747001; rs35018083; rs36101989; rs5026955; rs58286053; rs61339369; rs61980088; rs61988490; rs61992646; rs71418985; rs7146419; rs72679968; rs72689113;…	44	-0.000186232	0.000110532	-0.000402876	3.04117e-05	0.999814	0.999597	1.00003	0.0920152	0.484149	0.00108583	0.00172131	-0.00228793	0.00445959	0.57294	-0.000110161	0.000131346	0.4632	-0.000295384	0.000416142	-0.00111102	0.000520254	0.477819	6.021e-05	0.000579461	-0.00107553	0.00119595	0.922245	-0.000395965	0.000661898	-0.00169328	0.000901356	0.581915	14.965	0.969919	2.42812	0.488421
12333_87_RPIA_RPIA	RPIA	GBS	Inverse variance weighted	rs1074883; rs182960715; rs2054751; rs2848387; rs335127; rs6754558; rs71414444; rs76164487; rs77165272	9	-0.000481111	0.000285457	-0.00104061	7.83849e-05	0.999519	0.99896	1.00008	0.0919104	0.484149	0.000284526	0.000166627	-4.20621e-05	0.000611115	0.0954685	-1.26653e-06	2.19281e-05	0.954229	9.51312e-05	0.00014944	-0.000197771	0.000388033	0.524395	4.57489e-05	0.000162333	-0.000272425	0.000363922	0.779499	0.000638179	0.000332061	-1.26606e-05	0.00128902	0.0615905	0.830321	0.36218	48.5752	0.165756
8842_16_GRAMD1C_GRM1C	GRAMD1C	GBS	Inverse variance weighted	rs10934251; rs111452519; rs114495513; rs115214191; rs115633285; rs116628627; rs11922796; rs12489411; rs12695286; rs13062415; rs13066402; rs139698830; rs141294765; rs141941867; rs144873260; rs147762157; rs1627606; rs16822487; rs17607135; rs1875112; rs2029227; rs2178555; rs2279828; rs2399508; rs2700230; rs2722018; rs28736460; rs34588634; rs34704767; rs3732785; rs3936551; rs4682499; rs4682510; rs468…	56	-0.000127076	7.55011e-05	-0.000275058	2.09062e-05	0.999873	0.999725	1.00002	0.0923555	0.484532	-0.000552822	0.000571505	-0.00167297	0.000567327	0.404741	5.42286e-05	5.24991e-05	0.377604	-9.00396e-05	0.000311463	-0.000700507	0.000520428	0.772516	-9.10846e-05	0.000337694	-0.000752965	0.000570795	0.800715	-9.74345e-05	0.000526792	-0.00112995	0.000935077	0.862261	26.6704	0.0630815	2.91749	0.404523
8428_102_NTM_NTRI	NTM	GBS	Inverse variance weighted	rs101259; rs10750479; rs10894375; rs10894397; rs10894412; rs1108340; rs111285046; rs11222456; rs11222518; rs11222598; rs11222861; rs11222921; rs11222960; rs112951817; rs112977801; rs113646243; rs11559538; rs11600534; rs116970210; rs117057135; rs117200387; rs117681199; rs117798140; rs117826297; rs12049830; rs12278021; rs12288364; rs12417208; rs12417404; rs12418516; rs12419018; rs12574084; rs127900…	94	0.000103691	6.16942e-05	-1.72293e-05	0.000224612	1.0001	0.999983	1.00022	0.0928151	0.485536	-0.000416366	0.000326927	-0.00105714	0.00022441	0.249925	-3.69518e-05	4.65488e-05	0.457532	-0.000576929	0.000248582	-0.00106415	-8.97075e-05	0.0202935	-0.000556329	0.000258826	-0.00106363	-4.90301e-05	0.0686711	-0.000589472	0.000346152	-0.00126793	8.89869e-05	0.132365	47.5489	0.611523	1.16631	0.978516
4500_50_CLEC11A_SCGF_alpha	CLEC11A	GBS	Inverse variance weighted	rs10409194; rs10415275; rs113635247; rs114467144; rs11668569; rs116919905; rs117120439; rs138170694; rs13866; rs141153324; rs143983821; rs144686073; rs145077706; rs147133404; rs148097549; rs182683230; rs1975032; rs266114; rs266851; rs3212845; rs34491457; rs73044695; rs73046570; rs77578935; rs8105151	25	-0.00019491	0.000116256	-0.000422772	3.29517e-05	0.999805	0.999577	1.00003	0.0936287	0.48838																								8.07665	0.232541
11308_8_CREB3L4_CR3L4	CREB3L4	GBS	Inverse variance weighted	rs112203594; rs11264972; rs113191295; rs114120114; rs115462819; rs12083537; rs14021; rs141263178; rs143523944; rs147763778; rs16835630; rs3828076; rs41265211; rs4437871; rs536501830; rs6671362; rs75037309; rs78314980; rs80093879; rs9700928	20	-0.000242736	0.000145192	-0.000527313	4.18401e-05	0.999757	0.999473	1.00004	0.094558	0.489	-7.0315e-06	8.27962e-05	-0.000169312	0.000155249	0.932535	-1.38257e-05	1.5969e-05	0.38923	-5.96661e-05	8.3396e-05	-0.000223122	0.00010379	0.474328	0.000287847	0.00249547	-0.00460328	0.00517898	0.908459	0.000287847	0.00234307	-0.00430457	0.00488026	0.902534	104.054	0.318738	57.7953	0.965063
10835_25_A4GNT_A4GCT	A4GNT	GBS	Wald ratio	rs2251550	1	-0.00135637	0.00081106	-0.00294605	0.000233303	0.998645	0.997058	1.00023	0.0944556	0.489	-0.000332668	0.000420635	-0.00115711	0.000491776	0.45913	5.25311e-06	4.97828e-05	0.919402	-0.000310737	0.000238803	-0.000778791	0.000157318	0.193181	-0.000333052	0.000262286	-0.000847133	0.000181028	0.244735	-5.44026e-05	0.000348957	-0.000738358	0.000629553	0.880512	162.504	0.54036	2.54756	0.863108
4541_49_CDON_CDON	CDON	GBS	Inverse variance weighted	rs10790759; rs111299622; rs11220324; rs11220381; rs11220492; rs117000622; rs117145977; rs117272411; rs12364203; rs12420564; rs12422199; rs12576289; rs143201482; rs143392003; rs145682062; rs149581821; rs1786698; rs2248923; rs2509616; rs35811646; rs35887873; rs3808998; rs478951; rs487148; rs4935958; rs4937014; rs528638; rs56266904; rs584900; rs61898819; rs61910972; rs61917766; rs61918797; rs650735;…	47	0.000140797	8.42061e-05	-2.42466e-05	0.000305841	1.00014	0.999976	1.00031	0.0945131	0.489
15391_114_GAS6_GAS_6	GAS6	GBS	Inverse variance weighted	rs111568611; rs117471230; rs12016920; rs142314783; rs145877453; rs1574170; rs35076474; rs41291219; rs4150773; rs58882990; rs61966727; rs6602909; rs71437250; rs71446671; rs72670650; rs72670693; rs72672434; rs7399860; rs77197851; rs78228418; rs78656788; rs79491301; rs80296361; rs9525363; rs9550269; rs9562082; rs9577554; rs9590402	28	0.000206435	0.000123585	-3.57918e-05	0.000448662	1.00021	0.999964	1.00045	0.0948427	0.489075	0.000152081	0.000365747	-0.000564784	0.000868946	0.690001	2.85562e-05	3.78922e-05	0.475659	0.000333566	0.000294873	-0.000244386	0.000911517	0.257964	0.000841551	0.000595558	-0.000325742	0.00200884	0.195346	0.000841551	0.000619783	-0.000373224	0.00205633	0.211578	3.92828	0.559788	7.08344	0.420244
3199_54_KLK12_kallikrein_12	KLK12	GBS	Inverse variance weighted	rs111408827; rs3745540	2	-0.000716506	0.000430684	-0.00156065	0.000127635	0.999284	0.998441	1.00013	0.0961831	0.492776	-1.22043e-06	0.000206444	-0.000405851	0.00040341	0.99533	1.47548e-05	2.47263e-05	0.556057	9.31718e-05	0.000173925	-0.000247721	0.000434065	0.592165	0.000351384	0.000838167	-0.00129142	0.00199419	0.678492	0.000351384	0.000769718	-0.00115726	0.00186003	0.651814	8.12943	0.996801	18.2355	0.832231
4141_79_CXCL10_IP_10	CXCL10	GBS	Inverse variance weighted	rs11097262; rs146877722; rs1532985; rs6532086	4	-0.000785446	0.000472399	-0.00171135	0.000140455	0.999215	0.99829	1.00014	0.0963771	0.492776	0.000112134	4.0044e-05	3.36476e-05	0.00019062	0.00583895	-1.66947e-05	1.38695e-05	0.230768	0.000115515	3.87556e-05	3.95543e-05	0.000191476	0.00287676	-0.000604015	0.00183522	-0.00420105	0.00299302	0.742558	-0.000604015	0.00170367	-0.00394321	0.00273517	0.723473	11.8827	0.807187	105.68	0.981292
3651_50_KDR_VEGF_sR2	KDR	GBS	Inverse variance weighted	rs11133360; rs111354564; rs114695634; rs115431488; rs116530298; rs11722032; rs12642307; rs13111992; rs13135562; rs137951138; rs138087021; rs147546210; rs149642376; rs1531290; rs17086157; rs17711073; rs2034965; rs2305948; rs2634465; rs34037483; rs34231037; rs34661343; rs4864539; rs62304389; rs73238307; rs74807145; rs75621840	27	0.000185675	0.000111622	-3.31046e-05	0.000404455	1.00019	0.999967	1.0004	0.0962278	0.492776	0.00101743	0.000776046	-0.000503622	0.00253848	0.281167	-8.49422e-05	8.10325e-05	0.371529	0.000273895	0.000370933	-0.000453134	0.00100092	0.460275	0.00019567	0.00047052	-0.00072655	0.00111789	0.698856	0.000550587	0.000547585	-0.00052268	0.00162385	0.371554	53.3076	0.277449	1.07036	0.784233
6207_10_PSAP_prosaposin	PSAP	GBS	Inverse variance weighted	rs10823772; rs10823894; rs10823904; rs11000009; rs11000058; rs11000085; rs113548812; rs113562536; rs113654122; rs11592448; rs117051291; rs117409144; rs117939415; rs118185529; rs1227042; rs1227053; rs1228652; rs141430971; rs142017049; rs146781648; rs1668166; rs17635709; rs17644754; rs17708405; rs34332602; rs34576849; rs41281334; rs4148912; rs4747177; rs4747182; rs57360357; rs60899777; rs6480552; r…	45	-0.000127485	7.68457e-05	-0.000278103	2.31324e-05	0.999873	0.999722	1.00002	0.0971206	0.495178	8.56297e-05	0.00020261	-0.000311487	0.000482746	0.674669	-2.54451e-05	2.10312e-05	0.232936	-0.000100448	0.00016301	-0.000419948	0.000219053	0.537759	-0.000976089	0.000767945	-0.00248126	0.000529083	0.210393	-0.000976089	0.000862073	-0.00266575	0.000713574	0.263659	13.4321	0.979751	48.2676	0.268416
4961_17_ANXA2_annexin_II	ANXA2	GBS	Inverse variance weighted	rs11071525; rs111485820; rs116046238; rs11633091; rs11633494; rs117038254; rs117051356; rs117267768; rs117273834; rs117439795; rs117514983; rs117676315; rs117708083; rs118011772; rs118099827; rs118183800; rs11855948; rs12438152; rs12438406; rs12442912; rs12595790; rs12903017; rs12906286; rs12907964; rs12910765; rs138583903; rs143230482; rs146087640; rs146347894; rs146606314; rs148431811; rs149552…	87	9.79795e-05	5.91829e-05	-1.80191e-05	0.000213978	1.0001	0.999982	1.00021	0.0978159	0.497323	-0.000450774	0.000253433	-0.000947503	4.59554e-05	0.11318	1.73551e-05	3.30575e-05	0.61382	-0.000408423	0.000233856	-0.000866781	4.99348e-05	0.0807289	-0.000633786	0.000355923	-0.00133139	6.38225e-05	0.108659	-0.0001104	0.000521734	-0.001133	0.000912198	0.837131	38.7557	0.390409	4.45388	0.81403
13988_67_NMRAL1_NMRL1	NMRAL1	GBS	Inverse variance weighted	rs10775350; rs112217583; rs112462306; rs113339365; rs113469312; rs113559535; rs11640681; rs11645894; rs11645978; rs117099543; rs117442421; rs117597908; rs117837409; rs117845101; rs118072876; rs118185800; rs11863320; rs12149245; rs12596223; rs12597773; rs1291695; rs1291714; rs12919205; rs12919228; rs12929726; rs130003; rs138472327; rs139798245; rs139947878; rs140067384; rs141319000; rs142963670; r…	92	9.99797e-05	6.06897e-05	-1.8972e-05	0.000218931	1.0001	0.999981	1.00022	0.0994772	0.502944	-0.000379189	0.000463509	-0.00128767	0.000529288	0.434434	3.15288e-05	6.22413e-05	0.624641	-0.00025935	0.00024153	-0.000732748	0.000214048	0.282921	-0.000232832	0.00024386	-0.000710797	0.000245134	0.362201	-0.00068426	0.000445297	-0.00155704	0.000188521	0.155396	85.5229	0.791196	12.2763	0.19818
9211_19_SERPINF1_PEDF	SERPINF1	GBS	Inverse variance weighted	rs10852873; rs11078639; rs111398993; rs112898585; rs11658708; rs12937079; rs138987393; rs140492231; rs146763870; rs150151323; rs150911262; rs1804145; rs185862774; rs2957924; rs35701443; rs3809871; rs4290509; rs4790838; rs5027247; rs569158274; rs570140667; rs57159110; rs62088174; rs6503063; rs71359134; rs7208143; rs7213062; rs72808043; rs72822471; rs744400; rs74644325; rs79424054	32	-0.000174546	0.000105948	-0.000382204	3.31116e-05	0.999825	0.999618	1.00003	0.099461	0.502944	-0.000356281	0.000164724	-0.000679139	-3.34227e-05	0.0361535	2.85801e-05	2.01983e-05	0.164277	-0.000149827	0.000145967	-0.000435922	0.000136268	0.304682	-4.82834e-05	0.00103467	-0.00207624	0.00197967	0.962991	-4.82834e-05	0.0010883	-0.00218135	0.00208478	0.964813	0.160756	0.996938	33.1822	0.85962
7009_8_CD72_CD72	CD72	GBS	Inverse variance weighted	rs112795333; rs34791102; rs3763631; rs41277055; rs869487	5	-0.000481145	0.000292863	-0.00105516	9.28674e-05	0.999519	0.998945	1.00009	0.100404	0.503477	-0.00107825	0.00108168	-0.00319834	0.00104184	0.392315	5.72708e-05	0.000102234	0.614456	-0.000628103	0.000355343	-0.00132458	6.83696e-05	0.0771286	-0.000749715	0.000372737	-0.00148028	-1.91493e-05	0.114619	-0.000983615	0.000616538	-0.00219203	0.000224799	0.185857	15.6674	0.0283348	5.06621	0.167012
16561_9_A1BG_Alpha_1B_glycoprotein	A1BG	GBS	Inverse variance weighted	rs10424503; rs11669412; rs116932077; rs117381784; rs117807508; rs12608549; rs138953053; rs142545602; rs180914272; rs257676; rs260441; rs28411321; rs2885060; rs3830; rs3953740; rs57990162; rs58156604; rs59874238; rs60973470; rs62114673; rs73570604; rs77780688; rs8106692; rs886265	24	0.000165845	0.000101033	-3.218e-05	0.000363871	1.00017	0.999968	1.00036	0.100695	0.503477	0.000119037	9.52161e-05	-6.75865e-05	0.000305661	0.214626	-9.09755e-06	1.48752e-05	0.54242	0.000143947	8.69775e-05	-2.65287e-05	0.000314423	0.0979258	-0.00114513	0.00230314	-0.00565928	0.00336902	0.620299	-0.00114513	0.00237409	-0.00579834	0.00350808	0.630772	5.09639	0.747226	90.1859	0.357633
2948_58_GHR_Growth_hormone_receptor	GHR	GBS	Inverse variance weighted	rs138577219; rs140651910; rs142622809; rs146689548; rs17619781; rs369013107; rs3863160; rs4610468; rs62370954; rs62372061; rs62372095; rs6898743; rs72748864; rs72758321; rs74442509; rs77462118	16	-0.000254284	0.000154839	-0.000557769	4.92007e-05	0.999746	0.999442	1.00005	0.100539	0.503477	-4.45766e-05	0.000107525	-0.000255326	0.000166173	0.680041	1.80703e-05	1.76898e-05	0.311404	-2.66517e-05	0.000101754	-0.000226089	0.000172786	0.793381	0.000427352	0.000743202	-0.00102932	0.00188403	0.567544	0.000427352	0.000746038	-0.00103488	0.00188959	0.569014	21.5904	0.868525	53.8717	0.555853
17675_17_ACOT13_ACO13	ACOT13	GBS	Inverse variance weighted	rs112965562; rs113502089; rs116280831; rs17243374	4	-0.000955497	0.0005809	-0.00209406	0.000183067	0.999045	0.997908	1.00018	0.0999995	0.503477	-2.17526e-05	5.82451e-05	-0.000135913	9.24079e-05	0.709455	-2.15311e-05	1.05387e-05	0.0432199	-7.4914e-05	6.45194e-05	-0.000201372	5.1544e-05	0.245598	0.00194411	0.00254422	-0.00304256	0.00693077	0.446266	0.00194411	0.00259828	-0.00314853	0.00703674	0.455763	52.1968	0.689853	79.198	0.998798
11424_4_FAH_FAAA	FAH	GBS	Inverse variance weighted	rs1020399; rs10220908; rs111924814; rs112492033; rs112635967; rs113556507; rs11555096; rs11636028; rs11636614; rs116448240; rs117021038; rs117144041; rs117268144; rs117669944; rs117857171; rs12148245; rs12441895; rs12900763; rs12904885; rs138360469; rs142651376; rs143014869; rs147851815; rs150341374; rs1507659; rs16970860; rs1872234; rs191771922; rs2733094; rs2759307; rs34053230; rs34840310; rs35…	54	-0.000123109	7.52441e-05	-0.000270588	2.43691e-05	0.999877	0.999729	1.00002	0.101812	0.507656																								99.3825	0.413925
9459_7_FAS_Fas__soluble	FAS	GBS	Inverse variance weighted	rs10887918; rs11202892; rs117970080; rs12247690; rs1332326; rs138582760; rs17382301; rs186205233; rs1968028; rs2862829; rs35321491; rs61852567; rs61852617; rs61854887; rs7067933; rs7072348; rs7092725; rs71477200; rs74648203; rs77835145; rs7911226; rs80058056; rs9421696; rs9658748; rs9658771; rs9658776	26	-0.000194529	0.000119142	-0.000428047	3.89886e-05	0.999805	0.999572	1.00004	0.102521	0.509787
9282_12_CRISP2_CRIS2	CRISP2	GBS	Inverse variance weighted	rs111502953; rs112300474; rs112674720; rs113140471; rs114166972; rs114403083; rs114533999; rs114754498; rs115534907; rs115769567; rs116371157; rs116704963; rs116731455; rs11751824; rs11757930; rs12110540; rs12190767; rs12196978; rs1229693; rs12529046; rs13208334; rs13216398; rs139514371; rs139868657; rs142925606; rs146072114; rs147587584; rs149112271; rs149174564; rs17600514; rs17738006; rs183313…	74	6.68376e-05	4.10521e-05	-1.36246e-05	0.0001473	1.00007	0.999986	1.00015	0.103501	0.51142	-0.000265987	0.000251524	-0.000758974	0.000227001	0.30954	1.43905e-05	3.46713e-05	0.684869	-0.000228115	0.000206257	-0.00063238	0.000176149	0.268738	-0.000443155	0.000838266	-0.00208616	0.00119985	0.605324	-0.000443155	0.00091016	-0.00222707	0.00134076	0.633865	13.2259	0.946921	10.4069	0.66037
11388_75_WFDC2_HE4	WFDC2	GBS	Inverse variance weighted	rs2272953; rs6032226	2	0.00104129	0.00063993	-0.000212975	0.00229555	1.00104	0.999787	1.0023	0.103697	0.51142																								14.0775	0.826546
9288_7_FKBP7_FKBP7	FKBP7	GBS	Inverse variance weighted	rs10165823; rs10178003; rs114893502; rs116129187; rs116571849; rs13006877; rs13391473; rs13423876; rs140037770; rs140059119; rs140072159; rs141724723; rs16866609; rs186293616; rs2086832; rs2195836; rs3769867; rs3951527; rs4894057; rs62183001; rs6433791; rs6714119; rs6743556; rs6750512; rs71423566; rs72648983; rs72648992; rs72955213; rs74176577; rs7559258; rs76819404; rs76996376; rs78124241; rs993…	34	-0.000164635	0.000101101	-0.000362793	3.35234e-05	0.999835	0.999637	1.00003	0.103437	0.51142
2381_52_C5_C5	C5	GBS	Inverse variance weighted	rs1035029; rs10984968; rs112281448; rs112913382; rs117268816; rs12237868; rs13302027; rs141603224; rs306784; rs62578421; rs62580493; rs657239; rs72758178; rs76146514; rs79521092; rs928406	16	0.000333651	0.000205394	-6.89208e-05	0.000736223	1.00033	0.999931	1.00074	0.104281	0.512902																								0.715276	0.869605
2966_65_CLEC11A_SCGF_beta	CLEC11A	GBS	Inverse variance weighted	rs113635247; rs114467144; rs11667534; rs11668569; rs116919905; rs117120439; rs138170694; rs13866; rs144686073; rs145077706; rs148097549; rs193222348; rs1975032; rs266851; rs3212845; rs34491457; rs35449474; rs552848346; rs57321543; rs73044695; rs73046570; rs77578935; rs8105151	23	-0.000181594	0.000112071	-0.000401254	3.80666e-05	0.999818	0.999599	1.00004	0.10516	0.515825																								27.3165	0.850652
10419_1_SCARA5_SCAR5	SCARA5	GBS	Inverse variance weighted	rs113928326; rs113959009; rs116872498; rs117383367; rs117579441; rs117795779; rs11781887; rs118119884; rs13253543; rs13269963; rs13270725; rs17058502; rs187697268; rs2100365; rs2322411; rs2685363; rs2685402; rs2726983; rs28721485; rs352428; rs35254552; rs35324322; rs36011589; rs4236676; rs56869726; rs60007820; rs62496822; rs66603144; rs73224724; rs73228813; rs73235372; rs744596; rs74783515; rs782…	43	-0.000153793	9.50056e-05	-0.000340004	3.24182e-05	0.999846	0.99966	1.00003	0.105496	0.516073	-0.000469855	0.000606531	-0.00165866	0.000718946	0.463899	3.27435e-05	6.94395e-05	0.651599	-0.000127283	0.000360687	-0.000834229	0.000579664	0.724171	0.000348934	0.000628747	-0.000883409	0.00158128	0.594089	0.000252447	0.000660952	-0.00104302	0.00154791	0.712448	16.3233	0.176872	5.3134	0.621777
6909_40_MGAT2_MGAT2	MGAT2	GBS	Inverse variance weighted	rs12881290; rs17121503; rs7519; rs79588525	4	0.000486178	0.000300808	-0.000103406	0.00107576	1.00049	0.999897	1.00108	0.106043	0.516775	0.000693877	0.00338468	-0.00594009	0.00732785	0.871273	-1.72798e-05	0.000201891	0.945644	0.000479266	0.000612789	-0.000721801	0.00168033	0.434153	0.000530007	0.000724454	-0.000889923	0.00194994	0.540525	0.000501083	0.000748298	-0.000965582	0.00196775	0.57205	79.1802	0.807095	0.159176	0.689916
11510_31_APOL1_Apo_L1	APOL1	GBS	Inverse variance weighted	rs112285748; rs112441180; rs114913627; rs117032746; rs12158108; rs13054657; rs132667; rs132744; rs136148; rs136179; rs139914131; rs140776666; rs143094281; rs147288294; rs151210481; rs2187775; rs3218356; rs33999668; rs377486200; rs3830104; rs41302583; rs4419330; rs56230516; rs56953345; rs62228792; rs62233843; rs73169657; rs738280; rs74865964; rs74957801; rs75375644; rs77559959; rs9610316; rs961044…	36	0.000190485	0.000117913	-4.06252e-05	0.000421594	1.00019	0.999959	1.00042	0.10621	0.516775																								0.0341395	0.983075
10959_125_BET1L_BET1L	BET1L	GBS	Inverse variance weighted	rs144447014; rs144507767; rs3809109; rs4758635; rs7128035; rs760059	6	-0.000535038	0.000332427	-0.0011866	0.000116519	0.999465	0.998814	1.00012	0.107509	0.519022	0.00108094	0.00103403	-0.000945762	0.00310763	0.405582	-0.000190074	0.000153931	0.342292	2.9519e-06	0.000275463	-0.000536956	0.00054286	0.99145	2.20061e-05	0.000299274	-0.000564572	0.000608584	0.946011	-4.62348e-05	0.000498116	-0.00102254	0.000930072	0.931898	37.2364	0.458195	0.443466	0.801129
15398_2_GFER_HERV1	GFER	GBS	Wald ratio	rs3743846	1	-0.0014826	0.000922844	-0.00329138	0.000326172	0.998518	0.996714	1.00033	0.108151	0.519022	-6.69486e-05	0.000213237	-0.000484893	0.000350996	0.756154	-4.75618e-06	2.57654e-05	0.855035	-7.20815e-05	0.000171972	-0.000409148	0.000264985	0.67511	0.0018887	0.00258101	-0.00317007	0.00694748	0.470853	0.0018887	0.00255512	-0.00311933	0.00689674	0.466416	77.0799	0.571749	20.4197	0.724477
13095_51_REG1A_PSP	REG1A	GBS	Inverse variance weighted	rs10180567; rs10520221; rs111240857; rs11126696; rs111274531; rs114506174; rs116344400; rs116553900; rs11674663; rs11678299; rs11685616; rs12474497; rs1261237; rs13010862; rs13030971; rs1368919; rs138334805; rs139564670; rs140678911; rs145410026; rs146599142; rs147165384; rs150460803; rs17016879; rs17017029; rs188733313; rs191783020; rs2043453; rs283822; rs283844; rs283882; rs3754810; rs384761; r…	53	-0.000122985	7.64347e-05	-0.000272797	2.68268e-05	0.999877	0.999727	1.00003	0.107611	0.519022	9.17771e-06	0.00125768	-0.00245587	0.00247423	0.99484	-3.82054e-05	8.37611e-05	0.693043	-0.000534162	0.000445107	-0.00140657	0.000338248	0.23011	-0.00046284	0.000494184	-0.00143144	0.000505761	0.418069	-0.000920746	0.00063391	-0.00216321	0.000321717	0.242303	15.4454	0.693903	0.507228	0.775991
17148_7_BLVRB_BLVRB	BLVRB	GBS	Inverse variance weighted	rs184236745; rs74429191	2	0.00153015	0.000952644	-0.000337029	0.00339733	1.00153	0.999663	1.0034	0.108226	0.519022
7161_25_H6PD_G6PE	H6PD	GBS	Inverse variance weighted	rs10492968; rs10779706; rs10864439; rs11121146; rs11121284; rs11121343; rs11121356; rs11121372; rs11121387; rs112557775; rs113353412; rs114611910; rs114746842; rs115325084; rs115351563; rs11585353; rs11585670; rs116003481; rs116136222; rs116209448; rs116656644; rs116699257; rs116782657; rs11810507; rs11811034; rs11811407; rs12029166; rs12064312; rs12403944; rs12409739; rs12730280; rs12754134; rs1…	96	8.79555e-05	5.48042e-05	-1.94607e-05	0.000195372	1.00009	0.999981	1.0002	0.108515	0.519022
12940_35_ALDH3B1_AL3B1	ALDH3B1	GBS	Inverse variance weighted	rs10791956; rs475325	2	-0.000687195	0.000428086	-0.00152624	0.000151854	0.999313	0.998475	1.00015	0.108434	0.519022
18881_7_CD97_CD97	ADGRE5	GBS	Inverse variance weighted	rs113364824; rs138731721; rs142401933; rs150665764; rs183673559; rs28366013; rs34025302; rs35363541; rs3786656; rs41291040; rs74412214; rs888875	12	-0.000484226	0.000301857	-0.00107586	0.000107413	0.999516	0.998925	1.00011	0.108679	0.519022
2973_15_CD36_CD36_ANTIGEN	CD36	GBS	Inverse variance weighted	rs10954294; rs116925008; rs117334659; rs117427219; rs117479559; rs117513167; rs117721533; rs117778103; rs12113010; rs12534863; rs143329418; rs144703049; rs149178244; rs191906778; rs56246163; rs61228745; rs6961069; rs73137740; rs75962166; rs76006389; rs76082547; rs7781105; rs78196716	23	0.000210262	0.000131184	-4.68591e-05	0.000467383	1.00021	0.999953	1.00047	0.108979	0.519084	0.000209818	0.000237373	-0.000255434	0.000675069	0.388396	-4.51925e-05	3.16578e-05	0.170546	4.61123e-05	0.00016131	-0.000270055	0.00036228	0.774984	4.09643e-07	0.000658059	-0.00128939	0.00129021	0.99951	4.09643e-07	0.000710938	-0.00139303	0.00139385	0.999546	9.87629	0.360593	11.9322	0.850717
5480_49_CCL5_RANTES	CCL5	GBS	Inverse variance weighted	rs112362903; rs143719578; rs7221322; rs8072477	4	-0.000812227	0.000507201	-0.00180634	0.000181887	0.999188	0.998195	1.00018	0.10929	0.519201	1.32538e-05	0.000238081	-0.000453384	0.000479892	0.955951	1.28963e-05	3.62727e-05	0.724519	5.86344e-06	0.000157796	-0.000303417	0.000315144	0.970359	0.000130041	0.000375427	-0.000605797	0.000865878	0.731256	0.00042802	0.000404071	-0.000363958	0.00122	0.297169	42.639	0.613829	22.6526	0.888954
17680_12_EPHB1_EPHB1	EPHB1	GBS	Inverse variance weighted	rs10212493; rs112262410; rs112461594; rs112729161; rs114509045; rs114598794; rs114727697; rs115108528; rs115295438; rs115346220; rs115578093; rs116431011; rs11719058; rs12488683; rs12496589; rs13072739; rs13073401; rs139997183; rs145179303; rs183759481; rs189990194; rs191245370; rs1962000; rs2400401; rs35719883; rs36187; rs4501139; rs4955518; rs6764768; rs6767595; rs6790588; rs6796514; rs73214150…	44	0.000158809	9.96329e-05	-3.64709e-05	0.00035409	1.00016	0.999964	1.00035	0.110948	0.524458	0.000623309	0.000831314	-0.00100607	0.00225268	0.481737	-6.83656e-05	8.19743e-05	0.436225	0.000239921	0.000328755	-0.000404439	0.000884282	0.46552	0.000247261	0.000371877	-0.000481618	0.000976141	0.527404	0.000189796	0.000477384	-0.000745876	0.00112547	0.702788	14.7164	0.142747	2.60853	0.856129
6471_53_CFHR4_FHR4	CFHR4	GBS	Inverse variance weighted	rs10754174; rs10754175; rs10921980; rs10922181; rs111430107; rs112488423; rs112785322; rs114213310; rs114489904; rs114957568; rs114969409; rs115195008; rs115263666; rs115549264; rs115987516; rs116089394; rs117932797; rs12069217; rs12120505; rs12133703; rs12145673; rs12747013; rs12753234; rs1349566; rs138939756; rs139081079; rs139784897; rs140862640; rs141073581; rs141280898; rs142472136; rs142834…	99	5.14758e-05	3.22971e-05	-1.18266e-05	0.000114778	1.00005	0.999988	1.00011	0.110976	0.524458	4.65288e-05	0.000118978	-0.000186669	0.000279726	0.698509	-1.37943e-05	1.99762e-05	0.495165	-1.9113e-05	0.000115691	-0.000245867	0.000207641	0.86878	-1.51681e-05	0.000115175	-0.000240912	0.000210576	0.896076	-0.000128083	0.000235366	-0.0005894	0.000333234	0.590207	10.6887	0.710298	14.8329	0.99065
16918_198_TLR3_TLR3	TLR3	GBS	Inverse variance weighted	rs10007747; rs10022188; rs10030346; rs10032656; rs10033502; rs10471185; rs10866290; rs111286548; rs11132371; rs11132375; rs11132398; rs111363884; rs111881870; rs112188402; rs113279394; rs113289632; rs114217826; rs114282785; rs114333945; rs114437601; rs115531755; rs115532887; rs115895037; rs116162570; rs116310238; rs116346695; rs116347923; rs116350868; rs116837982; rs11726440; rs11727535; rs117315…	172	-6.99341e-05	4.39968e-05	-0.000156168	1.62997e-05	0.99993	0.999844	1.00002	0.111942	0.527643	-8.99447e-05	0.00010133	-0.000288552	0.000108663	0.376824	2.36085e-05	1.58511e-05	0.139468	5.37825e-05	8.23405e-05	-0.000107605	0.00021517	0.513645	-0.00321345	0.00256799	-0.00824672	0.00181982	0.213643	-0.00321345	0.00259349	-0.00829669	0.00186979	0.218145	73.062	0.0145076	102.028	0.480601
14123_34_C10orf54_GI24	VSIR	GBS	Inverse variance weighted	rs10823809; rs10823836; rs10823876; rs10999995; rs10999996; rs113654122; rs117176692; rs117248164; rs117378733; rs117381701; rs117806376; rs117942997; rs11818931; rs1227069; rs12777161; rs142017049; rs145516542; rs146781648; rs149222180; rs17708405; rs2305209; rs34332602; rs35177163; rs3924191; rs41281330; rs41281342; rs4148907; rs4148915; rs4746097; rs4747159; rs55684121; rs6480553; rs6480579; r…	44	0.000160084	0.000101024	-3.79235e-05	0.000358092	1.00016	0.999962	1.00036	0.113055	0.531505
7891_45_UGT1A6_UGT_1A6	UGT1A6	GBS	Inverse variance weighted	rs1076454; rs12618259; rs142217338; rs149780205; rs149876180; rs151253941; rs17862831; rs17868296; rs17868337; rs17868350; rs2054070; rs213548; rs2885295; rs28967013; rs3792095; rs4616477; rs55891750; rs58817302; rs62192932; rs6431630; rs76077604; rs78766179; rs882428; rs887829; rs988344	25	-0.000192126	0.000121433	-0.000430136	4.58829e-05	0.999808	0.99957	1.00005	0.113614	0.53275	0.000447427	0.000598539	-0.000725709	0.00162056	0.483	1.75507e-05	7.85472e-05	0.830605	0.000650036	0.000383569	-0.000101759	0.00140183	0.0901315	0.00088797	0.000480667	-5.41379e-05	0.00183008	0.10718	0.000871562	0.000622845	-0.000349214	0.00209234	0.204435	7.89037	0.968835	3.60391	0.730098
2637_77_MRC1_Macrophage_mannose_receptor	MRC1	GBS	Inverse variance weighted	rs1034139; rs10828272; rs10828679; rs10904861; rs10904930; rs11013428; rs11014049; rs11014515; rs11015683; rs11254262; rs11254531; rs113267297; rs113381921; rs113385055; rs113416420; rs114711150; rs11592100; rs11596639; rs116978817; rs117090315; rs117307646; rs117547645; rs117879185; rs12146272; rs12260281; rs12263430; rs12357285; rs12358882; rs12776080; rs12783413; rs138488415; rs139239693; rs13…	107	-0.000124913	7.90995e-05	-0.000279948	3.01224e-05	0.999875	0.99972	1.00003	0.114294	0.533529	2.92911e-05	5.93904e-05	-8.71141e-05	0.000145696	0.622676	-9.16948e-06	1.0002e-05	0.360899	3.09532e-05	6.22069e-05	-9.09723e-05	0.000152879	0.618777	-0.0018891	0.00308259	-0.00793097	0.00415278	0.541014	-0.0018891	0.00292757	-0.00762714	0.00384895	0.519835	0.0245865	0.875402	128.312	0.645499
13397_88_DEFB4A_HBD_2	DEFB4A	GBS	Inverse variance weighted	rs117797877; rs11785619; rs12679021; rs13249686; rs13261749; rs142751885; rs150358466; rs182834323; rs186473047; rs28478802; rs4840370; rs4840956; rs554690655; rs66932238; rs73192219; rs73199735; rs73517985; rs7819832; rs80015919	19	0.000376403	0.000238597	-9.12468e-05	0.000844053	1.00038	0.999909	1.00084	0.114665	0.533529	0.000134262	0.00206663	-0.00391633	0.00418486	0.958699	-6.45137e-05	0.000161553	0.758128	-0.000526628	0.000490245	-0.00148751	0.000434252	0.282727	-0.00051957	0.000574367	-0.00164533	0.000606189	0.461158	-0.000529066	0.000677824	-0.0018576	0.000799468	0.51679	3.43063	0.983725	0.286913	0.592206
15305_7_SCGN_Secretagogin	SCGN	GBS	Inverse variance weighted	rs2064125; rs72831248; rs75594716; rs9467545	4	-0.000689033	0.000436634	-0.00154484	0.00016677	0.999311	0.998456	1.00017	0.114553	0.533529
6580_29_PZP_Pregnancy_zone_protein	PZP	GBS	Inverse variance weighted	rs10845020; rs11053514; rs111750052; rs113663394; rs117134897; rs117597317; rs117811877; rs118001270; rs12308159; rs144371859; rs182635134; rs187913300; rs2054888; rs253156; rs34928694; rs35243417; rs35906004; rs530533; rs55765220; rs55898931; rs56228968; rs61747889; rs73054641; rs73054678; rs74715174; rs77732699; rs78910408; rs7970859	28	-0.000215941	0.000137493	-0.000485427	5.35459e-05	0.999784	0.999515	1.00005	0.116286	0.538305	0.000378158	0.000437125	-0.000478608	0.00123492	0.403947	-6.06341e-05	4.98855e-05	0.247561	3.83995e-05	0.00025315	-0.000457774	0.000534573	0.879434	5.29068e-05	0.000284551	-0.000504814	0.000610627	0.855369	5.78829e-05	0.000393193	-0.000712776	0.000828542	0.885223	76.1151	0.898384	1.37669	0.999918
9017_58_LCT_LPH	LCT	GBS	Inverse variance weighted	rs10164484; rs10194951; rs10197133; rs10205354; rs112172786; rs114153902; rs114413176; rs115398257; rs115457816; rs115711565; rs115937242; rs116179851; rs11897402; rs12105438; rs12469354; rs12622429; rs13392503; rs13397772; rs13400214; rs138347747; rs139652658; rs142855752; rs144388386; rs146394439; rs146396261; rs147477279; rs147900761; rs148597286; rs149464723; rs149709681; rs150225621; rs15043…	69	-4.89834e-05	3.11861e-05	-0.000110108	1.21413e-05	0.999951	0.99989	1.00001	0.116257	0.538305	0.000150002	0.000550909	-0.000929779	0.00122978	0.810941	2.014e-05	7.27236e-05	0.807825	0.00032448	0.000359771	-0.00038067	0.00102963	0.367105	-3.49296e-05	0.000523576	-0.00106114	0.00099128	0.951007	-3.49296e-05	0.000539	-0.00109137	0.00102151	0.952406	12.0166	0.884916	1.63451	0.441642
15449_33_TIMD4_TIM_4	TIMD4	GBS	Inverse variance weighted	rs10079961; rs11134551; rs112126568; rs11465243; rs114685223; rs114881839; rs115871786; rs12513886; rs12522911; rs142538597; rs1432682; rs144432160; rs147876702; rs148753331; rs1504934; rs17053595; rs185370; rs187458; rs2288504; rs284442; rs31217; rs35371727; rs4704826; rs56353806; rs60795030; rs62380673; rs62382404; rs62382964; rs62387716; rs6555971; rs6878121; rs72805148; rs75587396; rs77234766…	38	0.000170787	0.000108904	-4.26657e-05	0.000384239	1.00017	0.999957	1.00038	0.116828	0.539436	5.50332e-05	7.56198e-05	-9.31816e-05	0.000203248	0.468531	3.74122e-06	1.81298e-05	0.836949	5.89051e-05	6.31622e-05	-6.48929e-05	0.000182703	0.351027	-5.84807e-05	0.0041385	-0.00816994	0.00805298	0.988755	-5.84807e-05	0.00420074	-0.00829194	0.00817498	0.988921	0.95691	0.916258	97.3381	0.442669
18813_15_DDX19A_DD19A	DDX19A	GBS	Wald ratio	rs61757207	1	-0.00103977	0.000664236	-0.00234168	0.000262128	0.998961	0.997661	1.00026	0.117496	0.539768	0.000243779	0.000385939	-0.000512662	0.00100022	0.536536	-2.86037e-05	3.81585e-05	0.464374	0.000201636	0.000241125	-0.000270969	0.000674242	0.403025	0.000203097	0.000278489	-0.000342741	0.000748935	0.475758	-0.00042585	0.000440163	-0.00128857	0.00043687	0.346867	4.36008	0.62807	7.32847	0.966398
5460_60_DDX19B_DEAD_box_protein_19B	DDX19B	GBS	Wald ratio	rs61757207	1	-0.00108322	0.000691989	-0.00243952	0.00027308	0.998917	0.997563	1.00027	0.117496	0.539768	0.000893083	0.0010569	-0.00117844	0.00296461	0.553357	-0.0001693	0.00024699	0.617458	0.000330582	0.000490281	-0.000630368	0.00129153	0.500139	0.000392435	0.000577502	-0.000739469	0.00152434	0.566898	0.00032425	0.000685702	-0.00101973	0.00166823	0.682886	10.2642	0.329519	0.0321412	0.857718
16594_44_FAIM_FAIM1	FAIM	GBS	Inverse variance weighted	rs112343996; rs114198257; rs114691075; rs115285254; rs13043; rs13087699; rs13316499; rs141080172; rs142442169; rs142982466; rs145052037; rs147438552; rs149910267; rs1673598; rs192325010; rs1978983; rs2046965; rs2737737; rs329386; rs329391; rs4678258; rs55900114; rs562220390; rs57554543; rs62270906; rs641320; rs643658; rs73227511; rs73233392; rs75399682; rs75623154; rs7616756; rs78080573; rs789778…	37	-0.000143851	9.24345e-05	-0.000325023	3.73205e-05	0.999856	0.999675	1.00004	0.119649	0.540061	-2.48225e-06	0.00010172	-0.000201853	0.000196888	0.980591	-8.97945e-06	1.92325e-05	0.641818	-7.39227e-05	0.000109958	-0.00028944	0.000141595	0.501405	0.000560888	0.000772274	-0.000952768	0.00207454	0.469709	0.000560888	0.000803589	-0.00101415	0.00213592	0.487141	33.8251	0.925236	83.9186	0.420486
16607_78_GSN_Gelsolin	GSN	GBS	Inverse variance weighted	rs10818526; rs10985149; rs11794231; rs12351461; rs139301169; rs145573694; rs17292882; rs306780; rs4837817; rs575344206; rs7468120; rs76065912; rs78668640; rs78981278; rs846820	15	0.000299699	0.000192435	-7.74728e-05	0.000676871	1.0003	0.999923	1.00068	0.119374	0.540061	-0.000463692	0.000382945	-0.00121426	0.00028688	0.251323	7.01248e-05	4.58452e-05	0.15435	6.8166e-05	0.000230695	-0.000383997	0.000520329	0.767627	0.000101462	0.00026341	-0.000414822	0.000617745	0.70684	0.000189428	0.000343465	-0.000483764	0.000862619	0.5914	36.094	0.370906	5.9003	0.879933
6919_3_HBZ_HBAZ	HBZ	GBS	Inverse variance weighted	rs111431282; rs113097555; rs113643051; rs116091872; rs11639737; rs11643250; rs11644973; rs11647490; rs11649268; rs116930348; rs116932979; rs117033703; rs117105880; rs117439844; rs117539455; rs117747069; rs117772633; rs117900346; rs117974129; rs117981126; rs118006258; rs118091955; rs118147278; rs118179670; rs11863427; rs11863482; rs11865586; rs12923613; rs12926678; rs12927713; rs138235627; rs13914…	98	6.77735e-05	4.3449e-05	-1.73865e-05	0.000152934	1.00007	0.999983	1.00015	0.118798	0.540061	-0.00050155	0.00289164	-0.00616916	0.00516606	0.890667	4.57358e-05	0.000260979	0.889556	1.43284e-05	0.000478562	-0.000923654	0.00095231	0.976114	3.17266e-05	0.000534302	-0.0010155	0.00107896	0.958049	-1.79602e-06	0.000546081	-0.00107211	0.00106852	0.997674	0.000342333	0.985238	0.022028	0.882013
15566_10_CNN1_Calponin_1	CNN1	GBS	Wald ratio	rs624899	1	-0.00142857	0.000916868	-0.00322563	0.000368491	0.998572	0.99678	1.00037	0.11921	0.540061	0.000215778	0.000148718	-7.57091e-05	0.000507266	0.15201	-3.2283e-05	2.48894e-05	0.199577	4.56196e-05	0.00011291	-0.000175684	0.000266923	0.686187	-0.000331479	0.00080278	-0.00190493	0.00124197	0.681117	-0.000331479	0.000837649	-0.00197327	0.00131031	0.693688	3.95553	0.412058	40.9778	0.971358
5060_62_CD274_B7_H1	CD274	GBS	Inverse variance weighted	rs10815225; rs1411262; rs147055142; rs16923173; rs16923198; rs2224577; rs2381281; rs28581351; rs2890658; rs3739637; rs41280729; rs4237162; rs62559127; rs6476975; rs6476998; rs702276; rs72705410; rs75771832; rs77272010; rs78360441; rs78485299; rs79074200; rs79700100; rs911760	24	-0.000197929	0.000127022	-0.000446891	5.10331e-05	0.999802	0.999553	1.00005	0.119178	0.540061	6.22676e-05	4.21554e-05	-2.03569e-05	0.000144892	0.141705	-2.69277e-05	1.28228e-05	0.0373711	6.47372e-05	4.41389e-05	-2.17749e-05	0.000151249	0.142465	0.00141122	0.00194958	-0.00240996	0.0052324	0.47025	0.00141122	0.00205623	-0.00261899	0.00544143	0.493547	5.42236	0.979023	159.467	0.34363
15300_66_CCDC134_CC134	CCDC134	GBS	Inverse variance weighted	rs149567399; rs1883828; rs55906059; rs5996067; rs6002655; rs73169175	6	-0.000503986	0.000322471	-0.00113603	0.000128058	0.999496	0.998865	1.00013	0.11808	0.540061																								42.9084	0.0267213
4920_10_LYZ_Lysozyme	LYZ	GBS	Inverse variance weighted	rs10748125; rs10784780; rs10784781; rs10878828; rs10878895; rs10878931; rs111643149; rs11177231; rs11177516; rs11177626; rs11177740; rs11177800; rs11178014; rs11178054; rs11178062; rs112064955; rs112499095; rs113476131; rs1144948; rs1144952; rs1152971; rs11610769; rs116914846; rs117061487; rs117502281; rs118042460; rs118082612; rs118083301; rs12298772; rs12318262; rs12367248; rs12367370; rs123674…	100	9.41579e-05	6.02922e-05	-2.40147e-05	0.000212331	1.00009	0.999976	1.00021	0.11836	0.540061
6393_63_HSP90B1_Endoplasmin	HSP90B1	GBS	Inverse variance weighted	rs1043469; rs10745979; rs10778278; rs10778322; rs10778326; rs10861156; rs10861160; rs10861238; rs10861240; rs11111650; rs11111705; rs11111725; rs11111802; rs11111809; rs11111854; rs11111871; rs11111937; rs11112054; rs11112077; rs11112152; rs111650052; rs111778834; rs111978655; rs112400166; rs112875567; rs112883159; rs113895806; rs11611620; rs117074003; rs117126693; rs117284725; rs117293258; rs117…	134	-6.3688e-05	4.09889e-05	-0.000144026	1.66502e-05	0.999936	0.999856	1.00002	0.120235	0.540654	-0.00022125	0.000822668	-0.00183368	0.00139118	0.801276	-3.37969e-07	7.72398e-05	0.996718	-0.000109176	0.000443579	-0.000978592	0.00076024	0.805585	0.000133951	0.000656513	-0.00115281	0.00142072	0.846371	0.000119848	0.000617717	-0.00109088	0.00133057	0.853799	46.3675	0.841824	2.27349	0.685599
2571_12_IGFBP3_IGFBP_3	IGFBP3	GBS	Inverse variance weighted	rs10254640; rs10254671; rs116945878; rs11762356; rs118005006; rs11975396; rs12540724; rs12670400; rs13231581; rs13239614; rs142234647; rs142754675; rs143440491; rs144318789; rs146171993; rs148562589; rs150896244; rs2453843; rs2854746; rs28658077; rs28843090; rs4724378; rs55983953; rs56022691; rs57611262; rs59585263; rs62452750; rs6942611; rs6949290; rs700753; rs73113435; rs7357339; rs75072290; rs…	43	-0.000178494	0.000114921	-0.000403739	4.6751e-05	0.999822	0.999596	1.00005	0.120378	0.540654	0.000138427	7.64376e-05	-1.13908e-05	0.000288244	0.0728732	-1.92767e-05	1.51378e-05	0.205556	9.93073e-05	7.41395e-05	-4.60062e-05	0.000244621	0.18042	0.00217162	0.00224839	-0.00223523	0.00657847	0.336216	0.00217162	0.002172	-0.0020855	0.00642874	0.319569	2.59637	0.107109	118.888	0.264852
5532_53_FGFR1_bFGF_R	FGFR1	GBS	Inverse variance weighted	rs10101096; rs13276269; rs57128498; rs62505473; rs75923541	5	0.000541831	0.000349297	-0.000142792	0.00122645	1.00054	0.999857	1.00123	0.120853	0.541446
3459_49_PDGFRB_PDGF_Rb	PDGFRB	GBS	Inverse variance weighted	rs10038918; rs10040625; rs10044951; rs10057794; rs10061434; rs10066011; rs1010101; rs1030176; rs10477412; rs1104959; rs111709032; rs111964094; rs112155822; rs112300282; rs112374268; rs112415889; rs112766024; rs114108570; rs114440409; rs114642820; rs114893033; rs1150153; rs115145667; rs115175739; rs115544756; rs115783200; rs115894355; rs115897496; rs116046272; rs116193182; rs116338165; rs116421750…	182	4.06304e-05	2.62268e-05	-1.07742e-05	9.2035e-05	1.00004	0.999989	1.00009	0.121336	0.542265	2.39e-05	0.00013441	-0.000239543	0.000287343	0.859522	-1.46086e-06	2.22382e-05	0.947862	6.42287e-06	0.000101904	-0.000193308	0.000206154	0.949744	-0.00330693	0.00262099	-0.00844408	0.00183022	0.212284	-0.00330693	0.00266259	-0.00852561	0.00191176	0.219415	84.5703	0.0161875	48.3794	0.723825
13982_33_RGS18_RGS18	RGS18	GBS	Wald ratio	rs4495675	1	0.00137774	0.000890511	-0.000367664	0.00312314	1.00138	0.999632	1.00313	0.121832	0.543141	0.000109367	0.000156784	-0.000197929	0.000416664	0.488884	-5.03991e-05	2.94098e-05	0.0931759	-7.79812e-05	0.000108337	-0.000290322	0.00013436	0.471648	-0.000452686	0.000738116	-0.00189939	0.000994022	0.542574	-0.000452686	0.000708957	-0.00184224	0.00093687	0.526168	4.07053	0.667132	37.0114	0.851697
2190_55_F11_Coagulation_Factor_XI	F11	GBS	Inverse variance weighted	rs10866290; rs1117743; rs112408155; rs113076387; rs116187203; rs116347923; rs12331264; rs12651524; rs13147171; rs141119295; rs143546139; rs144912818; rs146540521; rs148151511; rs151321840; rs1809101; rs28591163; rs28688222; rs34080216; rs34770129; rs4253414; rs4253425; rs460567; rs4862721; rs56379917; rs58527029; rs61000956; rs62335329; rs6821390; rs6852092; rs72709745; rs72710593; rs73022727; rs…	42	-0.000139465	9.05386e-05	-0.000316921	3.79905e-05	0.999861	0.999683	1.00004	0.123464	0.549067
11313_100_PCBD1_PHS	PCBD1	GBS	Inverse variance weighted	rs10823603; rs10999514; rs11596669; rs118079346; rs12259664; rs140374446; rs140637696; rs149422142; rs16927852; rs17533443; rs17612029; rs191530082; rs2253801; rs4746066; rs4746069; rs55941259; rs56098912; rs61858101; rs67936842; rs7080373; rs74627035; rs77610246; rs844124	23	-0.00025103	0.00016357	-0.000571627	6.95665e-05	0.999749	0.999429	1.00007	0.124858	0.552599	0.000396423	0.000251044	-9.5624e-05	0.00088847	0.152968	7.11146e-06	3.61915e-05	0.849122	0.000455791	0.000212595	3.91048e-05	0.000872478	0.0320377	0.000458731	0.000231866	4.27427e-06	0.000913187	0.0792591	0.000489512	0.000361288	-0.000218612	0.00119764	0.208475	21.1385	0.173249	3.31023	0.913409
17151_84_IRF3_IRF_3	IRF3	GBS	Wald ratio	rs10415576	1	-0.00108392	0.000706294	-0.00246825	0.00030042	0.998917	0.997535	1.0003	0.124869	0.552599	8.09544e-05	0.00012114	-0.00015648	0.000318389	0.506861	-3.85519e-05	1.94018e-05	0.0520995	-5.62605e-05	0.000106872	-0.00026573	0.000153209	0.598592	-0.00350749	0.00231666	-0.00804815	0.00103317	0.135851	-0.00350749	0.00223834	-0.00789464	0.000879658	0.122956	19.2549	0.155436	60.3229	0.228132
11302_237_TNR_TENR	TNR	GBS	Inverse variance weighted	rs17305076; rs2235256; rs60977856; rs6692146; rs72725491	5	-0.000507698	0.000331583	-0.0011576	0.000142204	0.999492	0.998843	1.00014	0.125736	0.555078	0.000200112	0.000439867	-0.000662027	0.00106225	0.661245	-1.54653e-05	5.04618e-05	0.767068	-5.60212e-05	0.000261136	-0.000567847	0.000455805	0.830135	-7.01344e-05	0.000312535	-0.000682703	0.000542434	0.827454	-8.60855e-05	0.000419668	-0.000908635	0.000736464	0.842037	1.32114	0.516557	3.77336	0.876971
3853_56_MDH1_MDHC	MDH1	GBS	Wald ratio	rs9749862	1	0.00110596	0.000723179	-0.00031147	0.00252339	1.00111	0.999689	1.00253	0.126189	0.555723
15494_11_FGFBP1_FGFP1	FGFBP1	GBS	Inverse variance weighted	rs139649883; rs2314019; rs2531174; rs55828972	4	0.000600628	0.000393383	-0.000170403	0.00137166	1.0006	0.99983	1.00137	0.126804	0.557076	-0.000994689	0.000967242	-0.00289048	0.000901106	0.379434	4.59693e-06	7.4564e-05	0.954718	-0.000991537	0.000405026	-0.00178539	-0.000197685	0.014362	-0.00100654	0.000450474	-0.00188947	-0.000123608	0.0891748	-0.00104789	0.000606798	-0.00223721	0.000141437	0.159257	20.8247	0.0530065	1.35084	0.717097
7096_30_RMDN1_RMD1	RMDN1	GBS	Inverse variance weighted	rs10093686; rs10441676; rs111439547; rs112271040; rs113338634; rs113442698; rs117598854; rs12114220; rs12550706; rs13258126; rs13276627; rs138532047; rs141207599; rs142411553; rs143059931; rs1441249; rs144288604; rs193257820; rs2453438; rs2974278; rs34324388; rs56353712; rs58602770; rs59745169; rs61661701; rs62509378; rs62510801; rs6981170; rs71502665; rs71525045; rs71525058; rs72692211; rs746395…	41	-0.000167635	0.000110121	-0.000383472	4.82022e-05	0.999832	0.999617	1.00005	0.127939	0.558641	-0.000218058	0.000249155	-0.000706402	0.000270286	0.387797	7.10963e-07	3.0622e-05	0.981617	-0.000264497	0.000167197	-0.000592202	6.32092e-05	0.113662	-0.000306819	0.000170504	-0.000641006	2.73683e-05	0.0808224	-0.000280646	0.000301963	-0.000872494	0.000311201	0.359231	49.0248	0.629671	33.6679	0.434983
19150_20_PRPSAP2_KPRB	PRPSAP2	GBS	Wald ratio	rs11078421	1	0.00127288	0.000835593	-0.000364881	0.00291064	1.00127	0.999635	1.00291	0.127677	0.558641	-0.000439294	0.000289383	-0.00100649	0.000127897	0.141073	3.76752e-05	4.01066e-05	0.356183	-6.82408e-05	0.000154988	-0.000372017	0.000235535	0.659722	-0.000232892	0.000423228	-0.00106242	0.000596634	0.586654	-0.000232892	0.000502714	-0.00121821	0.000752427	0.646884	5.72159	0.220927	33.9943	0.135167
5722_78_PRCP_Prolylcarboxypeptidase	PRCP	GBS	Inverse variance weighted	rs10792673; rs11233045; rs11233162; rs11233380; rs11233454; rs112908804; rs138098179; rs143020783; rs1790713; rs188172480; rs2229437; rs3899323; rs584337; rs74525664; rs78276327	15	-0.000269644	0.0001772	-0.000616956	7.76681e-05	0.99973	0.999383	1.00008	0.128086	0.558641	8.13375e-05	0.000282003	-0.000471388	0.000634063	0.776142	-5.27679e-05	3.67778e-05	0.167608	-0.000278573	0.000209262	-0.000688727	0.000131582	0.183119	-0.00033362	0.000548584	-0.00140884	0.000741604	0.549934	-0.00033362	0.000635372	-0.00157895	0.000911709	0.605302	7.65874	0.662131	16.6392	0.614296
5671_1_CTRB1_Chymotrypsin	CTRB1	GBS	Inverse variance weighted	rs112266976; rs112452005; rs112651495; rs113406118; rs113643053; rs11648221; rs117414814; rs117463530; rs11864457; rs1195630; rs12445816; rs12933555; rs13338469; rs138850317; rs140408766; rs140613625; rs141343821; rs143482553; rs143500419; rs146284437; rs147623136; rs148629666; rs149371336; rs187106611; rs187758116; rs189487307; rs1943064; rs4888362; rs534511691; rs536894167; rs55993634; rs571446…	57	-0.000112936	7.4586e-05	-0.000259125	3.32526e-05	0.999887	0.999741	1.00003	0.129982	0.561499	0.000150494	0.000243747	-0.00032725	0.000628238	0.548496	-1.20559e-05	3.49752e-05	0.736286	0.00025102	0.000219323	-0.000178854	0.000680894	0.252409	0.000140188	0.0013069	-0.00242134	0.00270172	0.916215	0.000140188	0.001377	-0.00255873	0.0028391	0.920463	24.8651	0.811453	6.50471	0.888537
10561_5_PGLYRP3_PGRP_I_alpha	PGLYRP3	GBS	Inverse variance weighted	rs141738509; rs1865234; rs2771111	3	-0.000936962	0.000618027	-0.00214829	0.00027437	0.999063	0.997854	1.00027	0.129506	0.561499	0.000285658	0.000317741	-0.000337115	0.00090843	0.398508	-0.000156192	0.000106494	0.185899	-0.00010964	0.000169289	-0.000441446	0.000222166	0.517211	-9.37325e-05	0.000170596	-0.000428101	0.000240636	0.597702	-8.38322e-05	0.000329377	-0.000729411	0.000561747	0.805516	12.2228	0.662093	7.17994	0.410388
8768_4_BCL10_Bcl_10	BCL10	GBS	Wald ratio	rs12717764	1	0.00141741	0.000936057	-0.000417265	0.00325208	1.00142	0.999583	1.00326	0.129967	0.561499	0.000183616	0.0018968	-0.00353412	0.00390135	0.928987	1.58576e-05	0.000126469	0.908148	0.000380912	0.00048016	-0.000560202	0.00132203	0.427601	0.000347359	0.000518887	-0.000669659	0.00136438	0.539878	0.000312645	0.000565321	-0.000795384	0.00142067	0.609688	22.1658	0.773556	0.485816	0.921996
11514_196_CD59_CD59	CD59	GBS	Inverse variance weighted	rs118081057; rs147751462; rs1628447; rs2746633; rs3824848; rs75281580; rs831603; rs831630	8	-0.000293243	0.000193236	-0.000671986	8.5499e-05	0.999707	0.999328	1.00009	0.12913	0.561499
11616_9_HSF1_HSF1	HSF1	GBS	Wald ratio	rs7388446	1	0.00116432	0.000769953	-0.000344789	0.00267343	1.00116	0.999655	1.00268	0.130484	0.561947	1.8639e-05	0.000443962	-0.000851527	0.000888805	0.967066	2.06024e-06	4.9016e-05	0.967028	0.000163898	0.000227456	-0.000281916	0.000609712	0.471173	0.000218312	0.000301672	-0.000372965	0.000809589	0.479714	0.000218312	0.000363418	-0.000493986	0.00093061	0.556442	2.94509	0.0861392	5.24696	0.989821
9076_25_PENK_PENK	PENK	GBS	Inverse variance weighted	rs10096358; rs1027990; rs10282821; rs111262575; rs111341288; rs111444806; rs111592773; rs112510182; rs112747675; rs113744929; rs116914506; rs116962581; rs117021828; rs117045227; rs117141567; rs117526912; rs11776610; rs11785913; rs11985431; rs11991623; rs12541193; rs12545109; rs12676353; rs12708170; rs13249338; rs13258952; rs138176561; rs139520669; rs1396128; rs141277904; rs141518616; rs141680889;…	95	-7.4963e-05	4.96259e-05	-0.00017223	2.23038e-05	0.999925	0.999828	1.00002	0.1309	0.561947	-0.0022745	0.0013826	-0.00498439	0.000435398	0.347713	0.000147868	0.000103543	0.388902	-0.000499914	0.000522209	-0.00152344	0.000523616	0.338413	-0.000615781	0.000564671	-0.00172254	0.000490974	0.389355	-0.000889706	0.000719151	-0.00229924	0.00051983	0.341578	70.5606	0.65459	0.466137	0.49477
7866_11_DNAJC30_DJC30	DNAJC30	GBS	Inverse variance weighted	rs11544049; rs138743365; rs149015950; rs4717798; rs55854052; rs66579735; rs73129485; rs7808087; rs78194923	9	0.000359911	0.000238827	-0.000108189	0.000828012	1.00036	0.999892	1.00083	0.131811	0.561947	-1.5175e-05	6.20377e-05	-0.000136769	0.000106419	0.807087	-4.01308e-06	1.46158e-05	0.784016	3.31941e-05	5.74456e-05	-7.93993e-05	0.000145788	0.563375	-0.000478307	0.0024294	-0.00523994	0.00428332	0.844179	-0.000478307	0.00251559	-0.00540886	0.00445225	0.849452	22.9119	0.465926	178.617	0.0767209
7083_74_MATN4_MATN4	MATN4	GBS	Inverse variance weighted	rs11569322; rs116928568; rs11699099; rs117810400; rs142062083; rs145371887; rs145706334; rs149671237; rs150186495; rs1555303; rs17381738; rs190545257; rs2072728; rs2231610; rs2233107; rs2743317; rs3746592; rs41282774; rs6031963; rs6073572; rs6073608; rs6104152; rs73106136; rs74174963; rs76480930; rs78333826; rs79069889; rs9784191	28	-0.000196727	0.000130347	-0.000452206	5.87526e-05	0.999803	0.999548	1.00006	0.131233	0.561947	0.000113614	3.6603e-05	4.18724e-05	0.000185356	0.00220126	-9.17017e-06	9.60045e-06	0.3407	0.000104157	4.2417e-05	2.10198e-05	0.000187294	0.0140668	-0.00148886	0.00251862	-0.00642535	0.00344763	0.555125	-0.00148886	0.00256686	-0.00651991	0.0035422	0.562578	139.114	0.870247	173.559	0.798017
5837_49_LIFR_LIF_sR	LIFR	GBS	Inverse variance weighted	rs115114547; rs115989439; rs116598243; rs11956816; rs146222431; rs150777603; rs16903989; rs17335946; rs2471159; rs268089; rs3099116; rs327271; rs35203560; rs35905913; rs3866452; rs6451406; rs71621896; rs72744241; rs77725203	19	-0.000288775	0.000191843	-0.000664788	8.72384e-05	0.999711	0.999335	1.00009	0.132257	0.561947	-0.000275118	0.000123761	-0.000517689	-3.25463e-05	0.0347807	5.4091e-05	2.4269e-05	0.0343448	-0.000196793	0.000120819	-0.000433598	4.00129e-05	0.103351	0.000297035	0.000790962	-0.00125325	0.00184732	0.710092	0.000297035	0.000832118	-0.00133392	0.00192799	0.723796	8.31262	0.305836	30.7085	0.283278
8874_53_CLN5_CLN5	CLN5	GBS	Inverse variance weighted	rs12869198; rs2794618; rs642394; rs75452877	4	-0.000643892	0.000427309	-0.00148142	0.000193633	0.999356	0.99852	1.00019	0.131848	0.561947																								3.67566	0.596991
3029_52_CD209_DC_SIGN	CD209	GBS	Inverse variance weighted	rs10425626; rs112365010; rs11465397; rs11465421; rs11668398; rs117737460; rs118070443; rs11879985; rs12610438; rs12611038; rs12981234; rs12981582; rs12984870; rs142299057; rs142928605; rs142996631; rs149462828; rs151189401; rs192735332; rs2446181; rs34840745; rs35898243; rs36022758; rs4408641; rs4804755; rs56229793; rs62110667; rs62124690; rs7249320; rs73008220; rs74649801; rs74792433; rs78070574…	36	0.000135916	9.02943e-05	-4.10612e-05	0.000312893	1.00014	0.999959	1.00031	0.132259	0.561947
15565_102_MUC16_CA125	MUC16	GBS	Inverse variance weighted	rs1030925; rs11668219; rs61742668; rs75630517; rs78342591	5	-0.000366922	0.00024441	-0.000845966	0.000112121	0.999633	0.999154	1.00011	0.133289	0.56365	-0.000176928	9.09824e-05	-0.000355253	1.39796e-06	0.0555685	1.85787e-05	1.41966e-05	0.194644	-0.0001611	9.81993e-05	-0.00035357	3.13708e-05	0.100893	-0.000122728	0.000741612	-0.00157629	0.00133083	0.868999	-0.000122728	0.000701107	-0.0014969	0.00125144	0.861506	20.7845	0.6514	55.0499	0.959524
2474_54_APCS_SAP	APCS	GBS	Inverse variance weighted	rs1037144; rs11265126; rs11588934; rs12141017; rs1417938; rs142277318; rs146174215; rs148734859; rs16841379; rs28383573; rs3027016; rs35370436; rs61823707; rs71632652; rs75419131; rs856072; rs862996	17	-0.000214968	0.000143305	-0.000495845	6.5909e-05	0.999785	0.999504	1.00007	0.133594	0.56365	-0.000335108	0.000216216	-0.000758891	8.86744e-05	0.128856	-5.62963e-06	3.36297e-05	0.867878	-0.000281457	0.000124746	-0.000525959	-3.69551e-05	0.0240554	0.000448567	0.00107583	-0.00166005	0.00255719	0.678837	0.000448567	0.00101693	-0.00154462	0.00244176	0.661405	2.40409	0.300578	23.3133	0.988085
8258_22_UXS1_UXS1	UXS1	GBS	Inverse variance weighted	rs62145167; rs6543378; rs74636295	3	0.000708996	0.000472584	-0.000217268	0.00163526	1.00071	0.999783	1.00164	0.133548	0.56365	6.81707e-05	0.000684085	-0.00127264	0.00140898	0.929709	-1.87231e-05	5.7984e-05	0.777403	-8.77766e-05	0.00036068	-0.000794709	0.000619156	0.807723	-6.99693e-05	0.000378329	-0.000811495	0.000671556	0.86507	-6.99693e-05	0.00059542	-0.00123699	0.00109705	0.91388	1.36882	0.242015	2.31527	0.314229
2849_49_AIF1_AIF1	AIF1	GBS	Inverse variance weighted	rs114258010; rs143439747; rs144118870; rs144223778; rs146305655; rs150379130; rs169503; rs191912046; rs2157333; rs2261033; rs2507976; rs2517542; rs2523668; rs28366163; rs3093998; rs3130517; rs377763; rs45593732; rs660895; rs72866766; rs73730372; rs9266806; rs9268485; rs9296004; rs9468885; rs9501045	26	-0.000288209	0.000193885	-0.000668224	9.18069e-05	0.999712	0.999332	1.00009	0.13715	0.566067	-0.000312453	0.000813705	-0.00190731	0.00128241	0.720526	1.86215e-05	7.78958e-05	0.822811	-0.000346493	0.000392357	-0.00111551	0.000422526	0.377178	-0.000473748	0.000465977	-0.00138706	0.000439566	0.35595	0.000619902	0.000648034	-0.000650245	0.00189005	0.382707	58.3807	0.00785425	3.66487	0.453257
18162_167_IRAK4_IRAK4	IRAK4	GBS	Wald ratio	rs12229685	1	0.00101813	0.000683104	-0.000320754	0.00235701	1.00102	0.999679	1.00236	0.136107	0.566067	-0.0010447	0.000479283	-0.0019841	-0.00010531	0.0608887	9.4276e-05	5.51962e-05	0.126014	-0.000412159	0.000269677	-0.000940725	0.000116407	0.126427	-0.000620846	0.000292418	-0.00119398	-4.77073e-05	0.062716	0.000621078	0.000650271	-0.000653454	0.00189561	0.364473	6.05159	0.109127	7.62276	0.471159
5095_21_KIR2DL4_KI2L4	KIR2DL4	GBS	Inverse variance weighted	rs10416385; rs112285378; rs142264202; rs144192976; rs149067908; rs2304225; rs28715756; rs2916015; rs35043300; rs369642245; rs377155038; rs4560030; rs529106864; rs56258384; rs569605483; rs604077; rs61060469; rs61680427; rs62124575; rs624783; rs676443; rs680891; rs7250931; rs73619965; rs74533971; rs7507282	26	-0.000251458	0.000169552	-0.000583781	8.08647e-05	0.999749	0.999416	1.00008	0.138056	0.566067	9.43511e-06	4.97304e-05	-8.80365e-05	0.000106907	0.849859	2.20451e-05	1.95823e-05	0.262608	2.43367e-05	3.95373e-05	-5.31563e-05	0.00010183	0.538199	0.000973668	0.00198921	-0.00292518	0.00487252	0.62543	0.000973668	0.00213225	-0.00320554	0.00515288	0.648784	18.8052	0.977429	117.574	0.415918
16916_19_SLITRK6_SLIK6	SLITRK6	GBS	Inverse variance weighted	rs1029141; rs111901893; rs117923057; rs12431271; rs12866450; rs12868045; rs12869141; rs12869554; rs138611958; rs150421830; rs1856108; rs1929498; rs449704; rs585324; rs589634; rs72637003; rs79558417; rs9547068; rs9547175; rs9547291; rs9566006; rs9575904; rs9602725	23	0.000218556	0.000146816	-6.92031e-05	0.000506316	1.00022	0.999931	1.00051	0.136582	0.566067	0.000165581	0.000993835	-0.00178234	0.0021135	0.874206	-5.40185e-05	0.000100627	0.61441	-8.71506e-05	0.000292665	-0.000660773	0.000486472	0.765869	-5.5318e-05	0.000326179	-0.000694629	0.000583993	0.870903	5.98746e-05	0.000416163	-0.000755805	0.000875554	0.890311	82.2458	0.594635	7.96909	0.157948
15686_49_INHBC_INHBC	INHBC	GBS	Inverse variance weighted	rs10437954; rs10506347; rs1098379; rs1109125; rs111566142; rs11171919; rs11171991; rs11172048; rs11172074; rs11172147; rs11172171; rs11172243; rs11172304; rs11172479; rs112887724; rs113425670; rs113504829; rs113580822; rs113689307; rs113953523; rs1148534; rs116826519; rs117001881; rs117028981; rs117118210; rs117176626; rs117325986; rs117475737; rs117488728; rs117842253; rs117955669; rs11834260; r…	109	-3.71381e-05	2.4849e-05	-8.58421e-05	1.15659e-05	0.999963	0.999914	1.00001	0.135031	0.566067	-0.004427	0.00355363	-0.0113921	0.00253811	0.430607	0.000525283	0.000351476	0.375413	0.000830862	0.000452033	-5.51236e-05	0.00171685	0.0660544	0.000855459	0.000544243	-0.000211257	0.00192218	0.256603	0.000653215	0.000554383	-0.000433375	0.00173981	0.359892	4.07136	0.66702	0.0194144	0.889185
17460_51_MX1_Mx1	MX1	GBS	Inverse variance weighted	rs111826383; rs112410466; rs112597375; rs113074567; rs113907629; rs11701152; rs117174083; rs117835226; rs117941520; rs11910951; rs12482015; rs13048056; rs140081430; rs144962112; rs2065327; rs2071430; rs2276205; rs2837967; rs2837969; rs2837982; rs2838029; rs2838049; rs2838064; rs34157675; rs34624435; rs367503; rs457920; rs461601; rs468786; rs4818236; rs56115927; rs58248503; rs62217525; rs7275220; …	41	-0.000164333	0.000110788	-0.000381477	5.28111e-05	0.999836	0.999619	1.00005	0.137991	0.566067	0.00171435	0.00123071	-0.000697842	0.00412654	0.236052	-0.000104317	8.14652e-05	0.269576	8.58725e-05	0.000495455	-0.00088522	0.00105696	0.8624	-3.68301e-05	0.000728184	-0.00146407	0.00139041	0.96162	-7.67266e-05	0.000754908	-0.00155635	0.00140289	0.922995	3.63693	0.989133	1.25492	0.868976
18876_77_CHST4_CHST4	CHST4	GBS	Inverse variance weighted	rs35753438; rs58134724	2	-0.000802334	0.000541668	-0.001864	0.000259335	0.999198	0.998138	1.00026	0.138546	0.566067	0.000178707	0.00186152	-0.00346988	0.00382729	0.939071	-1.47609e-05	0.000144849	0.935348	-0.000112634	0.000492222	-0.00107739	0.000852121	0.819003	-0.000119587	0.000554648	-0.0012067	0.000967523	0.849283	-0.000125128	0.000589379	-0.00128031	0.00103005	0.851541	17.7891	0.662306	0.227112	0.633674
12437_18_ULK3_ULK3	ULK3	GBS	Wald ratio	rs936228	1	0.000940161	0.000629459	-0.000293579	0.0021739	1.00094	0.999706	1.00218	0.13528	0.566067	-5.28209e-05	0.000307219	-0.000654971	0.000549329	0.86692	-2.52776e-05	4.58072e-05	0.593183	-7.19819e-05	0.000270922	-0.000602988	0.000459024	0.790476	0.000169497	0.000450901	-0.000714269	0.00105326	0.714134	0.000169497	0.000452119	-0.000716656	0.00105565	0.714866	97.3813	0.470023	6.84116	0.74035
19154_41_SERPINE2_Protease_nexin_I	SERPINE2	GBS	Inverse variance weighted	rs10177221; rs10205418; rs10209883; rs111928659; rs112215592; rs112878189; rs114151942; rs114185358; rs114789102; rs114982910; rs115299612; rs11546405; rs115570396; rs115831753; rs115854692; rs115969417; rs116008011; rs116598593; rs116599907; rs116782599; rs12478391; rs13024296; rs13026656; rs13384674; rs13418404; rs138150284; rs138646050; rs139872187; rs140346571; rs140405039; rs141046206; rs141…	88	-8.37565e-05	5.63427e-05	-0.000194188	2.66752e-05	0.999916	0.999806	1.00003	0.137133	0.566067	-0.00110179	0.00241084	-0.00582705	0.00362346	0.692499	0.000340184	0.000585251	0.619844	0.000138981	0.000464789	-0.000772007	0.00104997	0.764926	-8.97806e-07	0.000530152	-0.00104	0.0010382	0.998755	0.00014055	0.000657778	-0.0011487	0.00142979	0.8445	16.2459	0.948096	4.41928	0.10974
10815_2_HABP4_HABP4	HABP4	GBS	Inverse variance weighted	rs10819754; rs10820383; rs10989418; rs112805300; rs113552826; rs116871135; rs117472601; rs11789820; rs117913913; rs11792201; rs13288101; rs13290534; rs141725970; rs142087038; rs145504266; rs145904944; rs147708127; rs149256206; rs150725369; rs1599547; rs2120261; rs35931721; rs4743508; rs4743604; rs4743627; rs55847334; rs565205782; rs59319662; rs62558798; rs62558999; rs62560873; rs66817725; rs70412…	37	0.000142791	9.61121e-05	-4.55884e-05	0.000331171	1.00014	0.999954	1.00033	0.137365	0.566067	-0.00038913	0.00022991	-0.000839753	6.14931e-05	0.101263	6.22951e-05	3.19388e-05	0.0608468	-6.2707e-05	0.000155574	-0.000367633	0.000242219	0.686899	-0.000130883	0.000164444	-0.000453193	0.000191427	0.432337	0.000388765	0.000319764	-0.000237973	0.0010155	0.233547	12.1507	0.733543	18.9661	0.922154
6049_64_PTPRS_PTPRS	PTPRS	GBS	Inverse variance weighted	rs12461487; rs55763631; rs892139	3	-0.000667255	0.000446933	-0.00154324	0.000208733	0.999333	0.998458	1.00021	0.135446	0.566067																								107.614	0.989745
10042_8_SGK3_SGK3	SGK3	GBS	Wald ratio	rs145451983	1	0.0014235	0.00095616	-0.000450574	0.00329757	1.00142	0.99955	1.0033	0.136549	0.566067																								27.3972	0.15809
5688_65_CBLN4_CBLN4	CBLN4	GBS	Inverse variance weighted	rs1036491; rs10446023; rs111726620; rs111796839; rs117420670; rs117612338; rs117748437; rs117883031; rs117924200; rs150918340; rs16979381; rs17340241; rs191534744; rs2207893; rs2870717; rs2904477; rs34852170; rs3852931; rs422330; rs577316; rs6014470; rs6024196; rs6024262; rs6024403; rs6024417; rs6069696; rs6092073; rs6127460; rs6127548; rs6127570; rs62231197; rs62231381; rs62231408; rs73144318; r…	38	-0.000162971	0.000109345	-0.000377288	5.13449e-05	0.999837	0.999623	1.00005	0.136111	0.566067
19176_27_FAM49B_FA49B	CYRIB	GBS	Wald ratio	rs6470800	1	0.00147862	0.000997963	-0.000477393	0.00343462	1.00148	0.999523	1.00344	0.138438	0.566067
8427_118_RSPO3_RSPO3	RSPO3	GBS	Inverse variance weighted	rs11154345; rs11154416; rs117319733; rs12189961; rs12665235; rs140936961; rs141783576; rs1455740; rs183532312; rs1930954; rs2503115; rs4897193; rs514064; rs537875844; rs56027013; rs608255; rs74762765; rs75339641; rs7746184; rs77495054; rs7761726; rs79618076; rs9285458; rs9791192	24	0.00021137	0.000143084	-6.90739e-05	0.000491815	1.00021	0.999931	1.00049	0.139609	0.569127	0.000983873	0.00107255	-0.00111832	0.00308607	0.401057	-2.59409e-05	7.51093e-05	0.743867	0.000670683	0.000455275	-0.000221655	0.00156302	0.140714	0.00017401	0.000671931	-0.00114297	0.001491	0.804314	0.000318282	0.000721772	-0.00109639	0.00173295	0.674677	65.418	0.462132	4.87677	0.431104
18289_16_CCL15_MIP_5	CCL15	GBS	Inverse variance weighted	rs11650312; rs11654795; rs117307642; rs12453005; rs143694286; rs144266010; rs146565944; rs1588799; rs16971029; rs1849738; rs2074517; rs225285; rs34490538; rs7211866; rs74432461; rs75359882; rs79303697; rs79678647; rs9898983	19	0.000239965	0.000164779	-8.30016e-05	0.000562932	1.00024	0.999917	1.00056	0.145314	0.571007	-0.000168004	0.000304531	-0.000764884	0.000428876	0.586727	1.35285e-05	3.90759e-05	0.732473	-2.35184e-05	0.000168259	-0.000353306	0.000306269	0.888838	0.00153818	0.00122641	-0.000865595	0.00394195	0.222364	0.00153818	0.00122741	-0.00086755	0.0039439	0.222728	14.1018	0.659881	11.8357	0.96068
13519_112_ARHGEF25_ARHGP	ARHGEF25	GBS	Inverse variance weighted	rs10437954; rs11524050; rs2069507; rs2277323; rs78638304	5	-0.000465362	0.000316378	-0.00108546	0.000154739	0.999535	0.998915	1.00015	0.141317	0.571007	-2.66728e-05	9.71893e-05	-0.000217164	0.000163818	0.784673	1.14409e-05	1.52861e-05	0.457064	-2.2856e-05	8.82712e-05	-0.000195868	0.000150156	0.79569	7.09598e-06	7.72476e-05	-0.000144309	0.000158501	0.927105	2.15835e-05	0.000186388	-0.000343737	0.000386904	0.908186	1.95422	0.744179	77.755	0.0727094
15530_33_EPHB4_EphB4	EPHB4	GBS	Inverse variance weighted	rs117521563; rs137910416; rs1803663; rs314302; rs314366; rs4729621; rs6955197; rs909152	8	-0.000392088	0.000267309	-0.000916013	0.000131838	0.999608	0.999084	1.00013	0.142432	0.571007	0.000149355	0.000144574	-0.00013401	0.00043272	0.308276	-1.71983e-05	1.99196e-05	0.393487	4.3011e-05	0.000133189	-0.000218039	0.000304061	0.746747	-0.000792753	0.000711615	-0.00218752	0.000602012	0.272268	0.000682108	0.000748223	-0.000784408	0.00214862	0.367707	17.675	0.170255	32.374	0.685643
10499_1_TMEM106A_T106A	TMEM106A	GBS	Wald ratio	rs35382552	1	0.00127288	0.000872881	-0.000437966	0.00298373	1.00127	0.999562	1.00299	0.144771	0.571007	0.000356038	0.000667039	-0.000951358	0.00166343	0.605169	-0.00010559	0.000111904	0.367623	-0.000219735	0.000272684	-0.000754195	0.000314725	0.420344	-0.00213091	0.00235296	-0.00674271	0.00248089	0.384539	-0.00213091	0.00219291	-0.00642902	0.0021672	0.35207	18.5916	0.853202	6.90716	0.734179
3235_50_WFIKKN2_WFKN2	WFIKKN2	GBS	Inverse variance weighted	rs1006702; rs10514986; rs11079938; rs111849622; rs113400824; rs11568581; rs11653248; rs116972558; rs117753930; rs117864214; rs11867565; rs11869002; rs12942170; rs138580393; rs139338418; rs140837785; rs142226356; rs142445847; rs143031243; rs143477851; rs143980810; rs148502417; rs16949166; rs16950359; rs17564062; rs17565220; rs17650399; rs188418877; rs198535; rs1989283; rs2072366; rs2215316; rs3511…	77	-8.5787e-05	5.8545e-05	-0.000200535	2.89613e-05	0.999914	0.999799	1.00003	0.142835	0.571007	-0.000186636	0.000896905	-0.00194457	0.0015713	0.848485	-1.41726e-05	9.00103e-05	0.884887	-0.000406213	0.000362373	-0.00111646	0.000304039	0.262297	-0.000471349	0.000384677	-0.00122532	0.000282618	0.287673	-0.000695312	0.000538212	-0.00175021	0.000359584	0.265983	33.6684	0.483775	2.86069	0.413606
2742_68_SIGLEC7_Siglec_7	SIGLEC7	GBS	Inverse variance weighted	rs1039405; rs111784580; rs117181137; rs117439272; rs117726969; rs117805505; rs12983058; rs140185670; rs145402896; rs150672807; rs1710355; rs2091181; rs2569432; rs2569485; rs2569503; rs2691268; rs35413640; rs3793436; rs3810102; rs564957276; rs62107504; rs73051082; rs73062986; rs73562131; rs73612233; rs76334147; rs76501855; rs78347527; rs867191	29	-0.000148539	0.000101066	-0.000346628	4.95503e-05	0.999851	0.999653	1.00005	0.141637	0.571007	-4.85435e-05	0.000658973	-0.00134013	0.00124304	0.943337	-1.31858e-06	5.90218e-05	0.9828	-0.000198769	0.000319428	-0.000824848	0.000427311	0.533769	-0.000345107	0.000349141	-0.00102942	0.000339209	0.351883	-0.000578068	0.000680845	-0.00191252	0.000756388	0.420535	41.8635	0.0577646	14.7522	0.0393098
9863_1_TPM4_Tropomyosin_4	TPM4	GBS	Wald ratio	rs8104011	1	0.00109467	0.00074959	-0.000374525	0.00256387	1.0011	0.999626	1.00257	0.144191	0.571007	0.000170352	0.000308753	-0.000434804	0.000775508	0.58791	2.27197e-06	3.69409e-05	0.951637	8.9989e-05	0.000212621	-0.000326749	0.000506727	0.672123	7.47684e-05	0.000642965	-0.00118544	0.00133498	0.908646	7.47684e-05	0.000665844	-0.00123029	0.00137982	0.91177	1.32549	0.515434	17.6044	0.481984
3314_74_GFRA1_GFRa_1	GFRA1	GBS	Inverse variance weighted	rs10787665; rs11197619; rs12572549; rs142377701; rs4550150; rs8192662	6	0.000313126	0.000213446	-0.000105228	0.00073148	1.00031	0.999895	1.00073	0.142375	0.571007	0.000124493	0.000254572	-0.000374467	0.000623454	0.629889	1.58257e-05	4.01859e-05	0.697691	9.36063e-05	0.00018505	-0.000269092	0.000456305	0.612967	0.00138761	0.00374265	-0.00594799	0.0087232	0.714366	0.00138761	0.00377746	-0.00601622	0.00879143	0.716877	78.12	0.829921	21.2006	0.446753
18216_22_IL11RA_IL_11_RA	IL11RA	GBS	Inverse variance weighted	rs10814146; rs10972092; rs10972501; rs113319303; rs11575580; rs117124786; rs117531846; rs13283363; rs13301121; rs138458024; rs146567295; rs1571401; rs2277202; rs2381218; rs2492364; rs307669; rs4395980; rs4879871; rs521574; rs72729401; rs72731298; rs76224851; rs76740988; rs855453	24	-0.000147945	0.000100704	-0.000345324	4.94347e-05	0.999852	0.999655	1.00005	0.141804	0.571007	-3.49502e-05	7.16258e-05	-0.000175337	0.000105436	0.626969	-4.20967e-06	1.4258e-05	0.768599	-5.73872e-05	7.78953e-05	-0.000210062	9.52875e-05	0.461291	0.000430665	0.000504199	-0.000557565	0.0014189	0.395634	0.000430665	0.000583874	-0.000713727	0.00157506	0.462971	30.6927	0.582482	71.7903	0.646395
19523_215_PARK7_PARK7	PARK7	GBS	Inverse variance weighted	rs12134193; rs226251; rs228651; rs4908685; rs59523164	5	0.000429192	0.000293503	-0.000146075	0.00100446	1.00043	0.999854	1.001	0.143658	0.571007	8.6344e-05	0.000637818	-0.00116378	0.00133647	0.898855	-1.47083e-05	5.98119e-05	0.817856	-5.5862e-05	0.000308099	-0.000659737	0.000548013	0.856123	-5.55936e-05	0.000366848	-0.000774616	0.000663429	0.885471	0.000257934	0.000510664	-0.000742966	0.00125884	0.634961	50.7732	0.256575	2.19651	0.699668
8364_74_UST_UST	UST	GBS	Inverse variance weighted	rs112683173; rs12527307; rs17079169; rs1807815; rs2062124; rs28530774; rs479676; rs60463810; rs62434593; rs6920109; rs6926406; rs72995020; rs77139823; rs78139916; rs9689438	15	0.000361215	0.000248072	-0.000125006	0.000847435	1.00036	0.999875	1.00085	0.145368	0.571007	-0.000348815	0.000263755	-0.000865776	0.000168146	0.200227	2.97274e-05	4.16693e-05	0.483444	-0.000354134	0.000190539	-0.00072759	1.93224e-05	0.0630852	-0.000168754	0.000648171	-0.00143917	0.00110166	0.797013	-0.000168754	0.000761063	-0.00166044	0.00132293	0.826566	0.454698	0.928725	21.8634	0.407419
15495_9_FOLR3_FOLR3	FOLR3	GBS	Inverse variance weighted	rs10431159; rs10898838; rs11232623; rs112344498; rs112727222; rs112803244; rs11603516; rs117040212; rs117245739; rs117345171; rs117398570; rs117483786; rs117530291; rs117764222; rs118005509; rs118010938; rs118119216; rs118166879; rs11820191; rs11820623; rs12284626; rs12292262; rs12418930; rs12800107; rs139653138; rs139656929; rs141620293; rs142031282; rs143304420; rs146505296; rs146842526; rs1470…	86	5.43612e-05	3.71365e-05	-1.84264e-05	0.000127149	1.00005	0.999982	1.00013	0.143243	0.571007	0.000826709	0.0019533	-0.00300175	0.00465517	0.745112	-6.24088e-05	0.000214938	0.8201	0.000160646	0.000372314	-0.000569089	0.000890381	0.66612	0.000120668	0.00039274	-0.000649103	0.000890439	0.787697	-9.14395e-05	0.000571128	-0.00121085	0.00102797	0.887508	23.9708	0.87465	2.38967	0.12214
18175_65_VAT1_VAT1	VAT1	GBS	Inverse variance weighted	rs2356310; rs55880441	2	0.000893455	0.000609024	-0.000300232	0.00208714	1.00089	0.9997	1.00209	0.142369	0.571007	-9.58728e-05	0.00291598	-0.00581119	0.00561944	0.979076	-4.43746e-05	0.000240503	0.883845	-0.000626539	0.000454338	-0.00151704	0.000263962	0.167889	-0.000578551	0.00053001	-0.00161737	0.000460268	0.388979	-0.00074746	0.000613451	-0.00194982	0.000454903	0.347275	0.0107534	0.917408	9.65041e-05	0.992162
7957_2_SCG3_SCG3	SCG3	GBS	Inverse variance weighted	rs10518683; rs10519296; rs1062959; rs11070879; rs112197245; rs112204273; rs11635099; rs117052271; rs117367099; rs117632017; rs117653393; rs117770582; rs11855184; rs12591997; rs12593574; rs12908742; rs143203959; rs143301495; rs147170744; rs147417040; rs149836926; rs1615235; rs16964764; rs17525214; rs17602686; rs17648104; rs190736386; rs2017176; rs2305710; rs2414129; rs2445741; rs2446415; rs2849287…	55	-0.000110366	7.54929e-05	-0.000258332	3.76004e-05	0.99989	0.999742	1.00004	0.143759	0.571007																								69.9561	0.0262673
4992_49_GRN_GRN	GRN	GBS	Inverse variance weighted	rs112783347; rs113575323; rs12451763; rs12938868; rs143703290; rs16970804; rs17759537; rs2046534; rs4098686; rs555853417; rs5848; rs72826861; rs77536093; rs78701771; rs80206375	15	0.000243144	0.000166292	-8.27875e-05	0.000569076	1.00024	0.999917	1.00057	0.143699	0.571007
6706_18_ALPPL2_PPBN	ALPG	GBS	Inverse variance weighted	rs12328730; rs56808819	2	-0.00108222	0.00074336	-0.00253921	0.000374763	0.998918	0.997464	1.00037	0.145433	0.571007
12620_3_SEPT11_Septin_11	SEPTIN11	GBS	Wald ratio	rs2703158	1	0.0012093	0.000830565	-0.000418605	0.00283721	1.00121	0.999581	1.00284	0.145393	0.571007
5708_1_LEAP2_LEAP2	LEAP2	GBS	Inverse variance weighted	rs10038720; rs10075878; rs10900809; rs11242120; rs112893591; rs115946194; rs116559948; rs116733914; rs11959187; rs13360043; rs138909515; rs145171850; rs146051026; rs151030121; rs17622517; rs17628294; rs17690923; rs181428022; rs182416694; rs2189775; rs2243285; rs246961; rs283763; rs28744374; rs31348; rs368120; rs4705856; rs4705878; rs55747751; rs62374514; rs72801439; rs73268661; rs75196909; rs7671…	39	-0.000144249	9.93434e-05	-0.000338962	5.04638e-05	0.999856	0.999661	1.00005	0.146494	0.57277	-0.000212754	0.000498584	-0.00118998	0.00076447	0.679612	8.89672e-06	6.22599e-05	0.88952	-9.44902e-05	0.000229802	-0.000544903	0.000355922	0.68094	-7.36701e-05	0.000244848	-0.000553572	0.000406231	0.769668	4.35587e-05	0.000468296	-0.000874301	0.000961419	0.927729	6.43518	0.892577	17.1455	0.0464856
8989_40_SCUBE1_SCUB1	SCUBE1	GBS	Inverse variance weighted	rs10427744; rs111975060; rs13053545; rs139012; rs139039; rs141712485; rs2269668; rs35410219; rs4822290; rs5759269; rs6003130; rs6003190; rs6003207; rs6006451; rs695786; rs736029; rs74843774; rs79564131	18	-0.000237307	0.000163568	-0.000557901	8.32866e-05	0.999763	0.999442	1.00008	0.146832	0.57277	-0.000687351	0.000963455	-0.00257572	0.00120102	0.514998	4.59162e-05	0.00010865	0.694309	-0.000397988	0.000311645	-0.00100881	0.000212836	0.201582	-0.000377767	0.000317676	-0.00100041	0.000244877	0.287766	-0.000363621	0.000465955	-0.00127689	0.000549651	0.47048	17.5617	0.55187	6.20457	0.184383
10666_7_GNPTG_GNPTG	GNPTG	GBS	Inverse variance weighted	rs1004041; rs112050253; rs113424510; rs117024768; rs117974048; rs12596752; rs12923143; rs12925270; rs13331559; rs140532679; rs143536818; rs1810481; rs1962736; rs2281194; rs28510571; rs28655879; rs2887538; rs35094804; rs3829556; rs4984832; rs560262828; rs62012791; rs62012794; rs6600144; rs6600145; rs6600147; rs7191464; rs761068; rs78498707; rs8049082; rs8060503; rs8061645; rs9935079	33	0.000152003	0.000104764	-5.33351e-05	0.000357341	1.00015	0.999947	1.00036	0.146807	0.57277
17140_57_PDGFD_PDGFD	PDGFD	GBS	Inverse variance weighted	rs10502032; rs10791630; rs10791660; rs11225755; rs11225878; rs11226101; rs11226429; rs112832351; rs112997709; rs113082464; rs113732136; rs115327561; rs117994327; rs12223045; rs12284737; rs12420681; rs12791981; rs139018250; rs142297379; rs143857982; rs145131939; rs145755573; rs148292565; rs1488962; rs149570612; rs150402513; rs17101970; rs183371130; rs1939536; rs2167344; rs2512557; rs2515082; rs267…	53	-0.000145813	0.000100682	-0.000343149	5.1523e-05	0.999854	0.999657	1.00005	0.147545	0.574314	0.000152221	0.000341795	-0.000517697	0.000822139	0.662028	-7.20848e-05	4.31018e-05	0.113876	-0.000301956	0.000184106	-0.000662803	5.88918e-05	0.10098	-6.151e-05	0.000455615	-0.000954516	0.000831496	0.894194	-6.151e-05	0.000451508	-0.000946466	0.000823446	0.893238	8.02608	0.626289	9.08568	0.909843
4874_3_ANG_Angiogenin	ANG	GBS	Inverse variance weighted	rs10131805; rs10137347; rs10145023; rs10146416; rs10150726; rs10151120; rs111663545; rs112943022; rs115002134; rs11621505; rs11624221; rs11624653; rs11626464; rs11628774; rs116778926; rs117051692; rs117755327; rs117839984; rs118083390; rs11847467; rs11847654; rs11849038; rs12434011; rs1243602; rs1243619; rs1243664; rs1270809; rs1271296; rs12885429; rs12895158; rs138809799; rs138881347; rs14201741…	111	-6.50607e-05	4.56248e-05	-0.000154485	2.43639e-05	0.999935	0.999846	1.00002	0.15387	0.576617	0.000115451	5.70035e-05	3.72454e-06	0.000227178	0.0447063	-9.40805e-06	1.63242e-05	0.565306	5.48551e-05	4.69273e-05	-3.71225e-05	0.000146833	0.242429	-0.00173587	0.00339634	-0.0083927	0.00492095	0.610069	-0.00173587	0.00351413	-0.00862358	0.00515183	0.622086	10.4359	0.577776	131.131	0.733152
3339_33_THBS2_TSP2	THBS2	GBS	Inverse variance weighted	rs10945301; rs10945321; rs111519454; rs111919315; rs1132782; rs115428303; rs117423737; rs117455593; rs117475651; rs117509844; rs11755878; rs11756439; rs11759438; rs117761487; rs117993164; rs118095137; rs11967180; rs11969899; rs12175164; rs12200025; rs12214759; rs12529525; rs13210312; rs139463564; rs139483475; rs141171735; rs142752818; rs144190188; rs144699622; rs146250198; rs146261502; rs14743966…	102	-7.85131e-05	5.4725e-05	-0.000185774	2.8748e-05	0.999921	0.999814	1.00003	0.151377	0.576617	-4.2675e-05	0.000110084	-0.000258439	0.000173089	0.699237	2.54308e-05	1.67824e-05	0.1334	-1.40371e-05	9.81691e-05	-0.000206449	0.000178374	0.886299	9.75765e-05	0.00252605	-0.00485349	0.00504864	0.969276	9.75765e-05	0.00254515	-0.00489092	0.00508608	0.969507	0.102405	0.748963	79.9496	0.634533
6609_22_CNP_CN37	CNP	GBS	Inverse variance weighted	rs11653694; rs12602950	2	0.000773482	0.000542962	-0.000290723	0.00183769	1.00077	0.999709	1.00184	0.154284	0.576617	6.98928e-05	0.000181595	-0.000286033	0.000425819	0.70402	-2.0473e-05	2.92304e-05	0.491019	0.000124811	0.000136221	-0.000142183	0.000391804	0.359543	0.000236761	0.000841909	-0.00141338	0.0018869	0.781056	0.000236761	0.000846808	-0.00142298	0.0018965	0.782289	25.2635	0.235933	28.5295	0.15879
4407_10_MST1_MSP	MST1	GBS	Inverse variance weighted	rs112824661; rs112879712; rs113465792; rs114397936; rs114508808; rs115552063; rs116062681; rs116113836; rs12637661; rs12637870; rs138838615; rs140057720; rs142316462; rs142922893; rs143786338; rs144519232; rs145852774; rs147919666; rs148834251; rs150412151; rs150426469; rs182210511; rs188551769; rs191413135; rs193190126; rs1961527; rs2230593; rs34495934; rs3774739; rs4688718; rs556654756; rs56300…	43	5.02439e-05	3.50598e-05	-1.84733e-05	0.000118961	1.00005	0.999982	1.00012	0.151831	0.576617	-0.000136315	0.000104165	-0.00034048	6.78488e-05	0.194548	2.7355e-05	1.8294e-05	0.138924	1.3543e-05	8.3395e-05	-0.000149911	0.000176997	0.870994	0.000400503	0.000469371	-0.000519463	0.00132047	0.396118	0.000400503	0.000491942	-0.000563703	0.00136471	0.418051	178.705	0.0843659	55.4898	0.969426
9256_78_NPTX1_NPTX1	NPTX1	GBS	Inverse variance weighted	rs111284234; rs111885773; rs112384134; rs1131609; rs115036942; rs11651379; rs11658456; rs116937786; rs116946917; rs117516955; rs117523774; rs117651136; rs117669530; rs117833561; rs11868879; rs12938028; rs12950638; rs12953234; rs138049739; rs141662250; rs142109116; rs146031435; rs146060546; rs147391770; rs147394261; rs147929754; rs149186984; rs150339708; rs181350939; rs183289722; rs183833760; rs18…	67	-0.000113607	7.97293e-05	-0.000269877	4.26622e-05	0.999886	0.99973	1.00004	0.154183	0.576617	0.000249932	0.000156271	-5.63587e-05	0.000556223	0.122306	-3.43337e-05	2.76891e-05	0.2265	7.40657e-05	0.000121045	-0.000163182	0.000311313	0.540612	8.82784e-05	0.000125191	-0.000157096	0.000333653	0.486986	8.82784e-05	0.000240533	-0.000383167	0.000559724	0.716581	49.0187	0.734194	30.4982	0.206175
8916_32_STIM1_STIM1	STIM1	GBS	Inverse variance weighted	rs1869085; rs2289571; rs571123122	3	-0.000669897	0.000464496	-0.00158031	0.000240515	0.99933	0.998421	1.00024	0.149245	0.576617	-4.63407e-05	0.000147853	-0.000336132	0.000243451	0.755123	-5.3934e-06	1.91029e-05	0.778728	-3.12994e-05	0.000128498	-0.000283156	0.000220558	0.807558	0.000250223	0.000394822	-0.000523628	0.00102407	0.528771	0.000250223	0.000416831	-0.000566766	0.00106721	0.550686	1.06796	0.784814	43.7242	0.883616
3220_40_RET_RET	RET	GBS	Inverse variance weighted	rs10793451; rs111513218; rs11238522; rs11239758; rs11239862; rs117285649; rs117880176; rs118024813; rs118029903; rs12357104; rs138142462; rs138293608; rs141877667; rs141975006; rs142776018; rs147000035; rs147573858; rs147767633; rs149410995; rs150732849; rs17158558; rs17447650; rs1815718; rs1830490; rs1832859; rs186336227; rs1864402; rs2115816; rs2460544; rs2505525; rs2505542; rs3123751; rs360929…	51	0.000103705	7.17869e-05	-3.69971e-05	0.000244408	1.0001	0.999963	1.00024	0.148563	0.576617	-0.000137621	0.000151037	-0.000433653	0.000158411	0.367404	-3.47236e-06	2.56916e-05	0.893135	-0.000140674	0.000115803	-0.000367649	8.63002e-05	0.224454	0.000963215	0.00153648	-0.00204828	0.00397471	0.534041	0.000963215	0.00151579	-0.00200774	0.00393416	0.5285	12.6593	0.243348	53.9874	0.101676
5339_49_S100A9_calgranulin_B	S100A9	GBS	Wald ratio	rs3014874	1	-0.00148417	0.00102793	-0.00349892	0.000530577	0.998517	0.996507	1.00053	0.148784	0.576617	-0.000183934	0.000225821	-0.000626543	0.000258675	0.420707	4.67702e-05	2.60835e-05	0.0813627	-5.67497e-05	0.000161764	-0.000373808	0.000260308	0.725725	-0.000326876	0.000765603	-0.00182746	0.00117371	0.671888	-0.000326876	0.000771909	-0.00183982	0.00118607	0.674408	27.3567	0.24109	22.3601	0.963323
18313_4_ASRGL1_Asparaginase_like_protein_1	ASRGL1	GBS	Inverse variance weighted	rs11230996; rs116996749; rs118012228; rs12275541; rs12293536; rs12362391; rs12806071; rs141218484; rs144393482; rs144853379; rs148731973; rs1849352; rs34498220; rs509360; rs56226083; rs61895393; rs61898623; rs7127472; rs73498011; rs76382649	20	-0.000197608	0.00013879	-0.000469637	7.44209e-05	0.999802	0.99953	1.00007	0.154508	0.576617	-9.94078e-05	0.000329281	-0.000744799	0.000545983	0.766194	-2.07318e-05	4.27488e-05	0.633549	-0.000201137	0.000197871	-0.000588965	0.00018669	0.309388	-0.00030162	0.00034817	-0.000984034	0.000380794	0.397134	-0.00030162	0.000410623	-0.00110644	0.000503201	0.471587	0.85078	0.356332	10.0924	0.928848
18882_7_CLSTN2_CSTN2	CLSTN2	GBS	Inverse variance weighted	rs10513102; rs10935354; rs111320501; rs112331180; rs113128484; rs113757795; rs115120269; rs115412284; rs115479708; rs116452116; rs11707213; rs11713220; rs11714026; rs11720155; rs11915085; rs11920389; rs13088770; rs1317293; rs139273567; rs142368107; rs142508363; rs1426032; rs143175073; rs143821762; rs144571735; rs144990287; rs146355797; rs147593987; rs148264405; rs148452568; rs17338318; rs18709848…	73	9.78984e-05	6.87461e-05	-3.6844e-05	0.000232641	1.0001	0.999963	1.00023	0.15443	0.576617	0.00010644	0.000439907	-0.000755778	0.000968657	0.810514	-1.58838e-05	4.78317e-05	0.742219	8.96405e-05	0.000213104	-0.000328043	0.000507324	0.674017	-1.90107e-05	0.00153394	-0.00302553	0.00298751	0.990194	-1.90107e-05	0.00149119	-0.00294174	0.00290372	0.989913	43.6828	0.841066	52.568	0.00470838
12431_13_PELO_PELO	PELO	GBS	Wald ratio	rs1499280	1	-0.00161139	0.00112911	-0.00382446	0.000601671	0.99839	0.996183	1.0006	0.153542	0.576617	0.000628264	0.000355828	-6.91592e-05	0.00132569	0.152212	-0.000130895	7.46674e-05	0.154467	0.00021482	0.000283429	-0.000340699	0.00077034	0.44849	0.000335223	0.000265203	-0.000184576	0.000855021	0.261945	3.59731e-05	0.000454505	-0.000854856	0.000926802	0.939985	7.63894	0.866302	6.74188	0.150174
18916_25_ITPA_Inosine_triphosphatase	ITPA	GBS	Inverse variance weighted	rs1003525; rs1012621; rs11087565; rs112096110; rs112250727; rs112522277; rs112715178; rs112851859; rs113816225; rs11570007; rs116939656; rs11697831; rs11698954; rs11699297; rs11699433; rs117591265; rs117628351; rs117803332; rs117853401; rs117872839; rs117894413; rs117910398; rs12480076; rs12480378; rs13038857; rs13039089; rs13039318; rs13041542; rs13042869; rs1321128; rs138352035; rs138505597; rs…	173	4.84607e-05	3.39179e-05	-1.80183e-05	0.00011494	1.00005	0.999982	1.00011	0.153071	0.576617	-0.000424974	0.000234212	-0.00088403	3.40808e-05	0.0883968	5.39621e-05	3.82456e-05	0.177411	-0.000328634	0.000187983	-0.000697082	3.98128e-05	0.0804275	-0.000317919	0.00020055	-0.000710998	7.51594e-05	0.131338	0.000352292	0.000359548	-0.000352422	0.00105701	0.340914	112.075	0.933791	16.6965	0.405494
17682_1_CD46_CD46	CD46	GBS	Inverse variance weighted	rs10746399; rs11118974; rs111973668; rs12035675; rs2073070; rs34386700; rs41308433; rs41317049; rs55931023; rs56095203; rs60200450; rs71635166; rs72742944; rs7537669; rs75761483; rs79849936; rs926628	17	-0.000179654	0.000124908	-0.000424474	6.51659e-05	0.99982	0.999576	1.00007	0.150352	0.576617	1.54629e-05	0.000258333	-0.000490871	0.000521796	0.954589	4.87439e-05	4.18158e-05	0.296321	0.000101389	0.000209673	-0.000309571	0.000512349	0.628701	8.08274e-05	0.000213974	-0.000338562	0.000500217	0.718623	0.000378233	0.0003143	-0.000237796	0.000994262	0.274139	40.9941	0.919875	3.47115	0.627758
8480_29_EFEMP1_FBLN3	EFEMP1	GBS	Inverse variance weighted	rs10175851; rs116392720; rs12329050; rs13428486; rs140580236; rs2903838; rs3791679; rs6735393; rs706550; rs9309272	10	0.000282286	0.000197297	-0.000104417	0.000668989	1.00028	0.999896	1.00067	0.152498	0.576617	1.38395e-05	5.95511e-05	-0.000102881	0.00013056	0.816687	-1.20412e-05	1.26193e-05	0.342201	6.76507e-06	6.66844e-05	-0.000123936	0.000137466	0.919194	-0.000277846	0.0019482	-0.00409631	0.00354062	0.886866	-0.000277846	0.00190149	-0.00400477	0.00344908	0.884107	14.9242	0.780731	91.5253	0.803854
17357_33_SEPSECS_SPCS	SEPSECS	GBS	Wald ratio	rs6448333	1	-0.00112661	0.000783419	-0.00266211	0.000408895	0.998874	0.997341	1.00041	0.150416	0.576617	-0.000103569	9.05e-05	-0.000280949	7.38112e-05	0.256046	1.76597e-05	1.77978e-05	0.324229	-7.10403e-05	8.60772e-05	-0.000239751	9.7671e-05	0.409196	0.000523798	0.00166562	-0.00274083	0.00378842	0.754011	0.000523798	0.00162434	-0.0026599	0.0037075	0.747972	4.77743	0.0917473	78.0152	0.414487
4464_10_SIGLEC1_Sialoadhesin	SIGLEC1	GBS	Inverse variance weighted	rs3746634; rs73078430; rs75532099	3	0.000959231	0.000669738	-0.000353456	0.00227192	1.00096	0.999647	1.00227	0.152073	0.576617
9484_75_DSG2_Desmoglein_2	DSG2	GBS	Inverse variance weighted	rs11663972; rs116915337; rs116977659; rs117627538; rs117873584; rs12954678; rs12960814; rs146335689; rs146687346; rs147145691; rs148666188; rs1667232; rs17742319; rs55735636; rs62093540; rs7228920; rs7234288; rs72922940; rs72929943; rs74699553; rs75426668; rs77137848; rs77855247; rs79863376; rs9304096; rs9304098; rs9807361	27	0.000200596	0.000139474	-7.27732e-05	0.000473965	1.0002	0.999927	1.00047	0.150368	0.576617
5628_21_SEMA3G_SEM3G	SEMA3G	GBS	Inverse variance weighted	rs111275946; rs115400355; rs115483359; rs115632241; rs115990971; rs13091025; rs138420425; rs142219381; rs144200291; rs150683469; rs183794103; rs192408235; rs2016575; rs352157; rs36033494; rs56238537; rs56332721; rs6803492; rs73072980; rs7610701; rs76488723; rs77861329; rs78537850	23	-0.000185386	0.000129257	-0.00043873	6.79579e-05	0.999815	0.999561	1.00007	0.151503	0.576617
4534_10_PRSS22_BSSP4	PRSS22	GBS	Inverse variance weighted	rs1064875; rs111666458; rs112537459; rs11865663; rs142102839; rs142567190; rs143300670; rs149446676; rs2335465; rs2335544; rs2717696; rs3094787; rs34519074; rs4785914; rs4785918; rs572752360; rs7204669; rs72768779; rs76110063; rs77844870; rs9928222	21	-0.000185864	0.000129219	-0.000439133	6.74046e-05	0.999814	0.999561	1.00007	0.15033	0.576617
13423_94_FAM213A_CJ058	PRXL2A	GBS	Inverse variance weighted	rs10887871; rs2678631; rs7074356	3	-0.000627729	0.000440117	-0.00149036	0.000234901	0.999372	0.998511	1.00023	0.153788	0.576617
5810_25_TDGF1_Cripto	TDGF1	GBS	Inverse variance weighted	rs111300180; rs112016225; rs112109373; rs112257251; rs112311659; rs112313229; rs112347425; rs114035742; rs114602645; rs114818993; rs115066956; rs115085480; rs115815159; rs115876504; rs115886979; rs116055491; rs116237600; rs116513822; rs11716779; rs13075468; rs13100640; rs138812142; rs138968943; rs139028709; rs139633780; rs139903458; rs140597534; rs140836134; rs142706577; rs142824563; rs143139696;…	101	-3.98228e-05	2.82666e-05	-9.52253e-05	1.55797e-05	0.99996	0.999905	1.00002	0.158886	0.57685	0.000387602	0.000170061	5.42823e-05	0.000720922	0.0258472	-4.92984e-05	2.14027e-05	0.0243688	0.000195561	0.000101562	-3.49963e-06	0.000394622	0.0541616	-0.000258073	0.00151662	-0.00323065	0.0027145	0.865387	-0.000258073	0.00152542	-0.0032479	0.00273176	0.866157	73.9532	0.608781	89.212	0.0362149
6617_12_FCRL6_FCRL6	FCRL6	GBS	Inverse variance weighted	rs11585836; rs116232165; rs2501342	3	0.000569562	0.000401201	-0.000216792	0.00135592	1.00057	0.999783	1.00136	0.155712	0.57685	-7.58753e-05	0.000152434	-0.000374645	0.000222894	0.620793	3.25944e-05	2.13463e-05	0.132955	-9.18547e-05	0.000122634	-0.000332217	0.000148507	0.453847	-0.000462089	0.000950394	-0.00232486	0.00140068	0.628863	-0.000462089	0.000958108	-0.00233998	0.0014158	0.631622	2.75888	0.0967161	68.1098	0.0548841
5742_14_ACP6_PPA6	ACP6	GBS	Inverse variance weighted	rs10465884; rs10494246; rs111754398; rs11240083; rs11240087; rs11240130; rs11240144; rs113127486; rs114712587; rs11578040; rs116523799; rs11804045; rs11809070; rs12130062; rs12406646; rs138590699; rs139095224; rs139230731; rs140084565; rs140176612; rs140560919; rs140566115; rs140619594; rs141136016; rs141325157; rs141731346; rs142147843; rs143063098; rs143180026; rs143766704; rs143912971; rs14539…	87	5.15586e-05	3.62756e-05	-1.95416e-05	0.000122659	1.00005	0.99998	1.00012	0.155229	0.57685	-0.00112116	0.00114873	-0.00337268	0.00113036	0.361581	0.000106099	0.000101197	0.32928	-6.13347e-05	0.000302092	-0.000653436	0.000530766	0.839109	-0.00012326	0.00039786	-0.000903066	0.000656546	0.764624	-0.00012326	0.000484598	-0.00107307	0.000826553	0.805637	9.27841	0.319357	3.32298	0.853604
4930_21_STC1_Stanniocalcin_1	STC1	GBS	Inverse variance weighted	rs11135772; rs13262489; rs150456222; rs1705702; rs2089830; rs79851669	6	-0.000521637	0.000370127	-0.00124709	0.000203812	0.999478	0.998754	1.0002	0.158733	0.57685	0.000435434	0.000583992	-0.00070919	0.00158006	0.474921	2.78324e-08	6.80342e-05	0.999683	0.000279741	0.000229846	-0.000170758	0.00073024	0.223575	0.000264475	0.000266151	-0.000257181	0.000786132	0.343803	0.000326203	0.000404334	-0.000466292	0.0011187	0.438568	110.475	0.363627	11.6454	0.234046
7970_315_ART3_NAR3	ART3	GBS	Inverse variance weighted	rs10016061; rs111470070; rs111832566; rs112613787; rs115559776; rs11942966; rs12639700; rs13117238; rs140932685; rs141390519; rs144070223; rs145450014; rs17271582; rs191489232; rs2135232; rs28534902; rs28636389; rs28636696; rs2869456; rs344110; rs4859610; rs4859614; rs56054611; rs62300864; rs6532563; rs6817593; rs72651355; rs72657835; rs72659776; rs72663233; rs7340823; rs73826207; rs7681822; rs77…	38	-0.000129547	9.14041e-05	-0.000308698	4.96055e-05	0.99987	0.999691	1.00005	0.156397	0.57685	0.00010139	0.000395112	-0.00067303	0.000875811	0.801495	-4.63937e-05	4.41573e-05	0.312561	-0.000170543	0.000240358	-0.000641645	0.000300559	0.477991	-0.000175373	0.00026066	-0.000686266	0.00033552	0.512025	-0.00020294	0.000365829	-0.000919966	0.000514085	0.587826	87.3776	0.0185708	8.48197	0.810847
16070_7_WIF1_WIF_1	WIF1	GBS	Inverse variance weighted	rs10748016; rs466104	2	-0.000940725	0.000665728	-0.00224555	0.000364102	0.99906	0.997757	1.00036	0.157633	0.57685	6.24876e-05	0.000102818	-0.000139036	0.000264012	0.545121	-1.06882e-05	1.85624e-05	0.566411	3.40418e-05	8.70052e-05	-0.000136488	0.000204572	0.695604	0.000229877	0.000435396	-0.000623499	0.00108325	0.598999	0.000229877	0.000456462	-0.000664789	0.00112454	0.61594	63.8222	0.377578	57.2575	0.962575
12703_6_NEK7_NEK7	NEK7	GBS	Wald ratio	rs142662761	1	0.000718798	0.00050983	-0.000280468	0.00171806	1.00072	0.99972	1.00172	0.158576	0.57685	2.78531e-05	0.000884212	-0.0017052	0.00176091	0.975892	-3.70524e-05	7.68002e-05	0.646581	-0.000109941	0.000346568	-0.000789215	0.000569333	0.751071	-3.37376e-05	0.000398015	-0.000813847	0.000746372	0.934822	-0.000121272	0.000523084	-0.00114652	0.000903973	0.823293	25.6344	0.0593951	3.16784	0.787505
9715_15_IGSF3_IGSF3	IGSF3	GBS	Inverse variance weighted	rs11582506; rs12725472; rs140985991; rs1411623; rs147191278; rs17400882; rs2208364; rs41276576; rs41301291; rs489058; rs72701667	11	0.000392481	0.000277183	-0.000150797	0.000935759	1.00039	0.999849	1.00094	0.156786	0.57685	0.000225291	0.000648584	-0.00104593	0.00149652	0.734877	-2.62944e-05	6.40321e-05	0.689219	-0.000122264	0.000263113	-0.000637966	0.000393437	0.642158	-0.000200076	0.000275961	-0.000740959	0.000340808	0.482342	-0.000467814	0.000537905	-0.00152211	0.000586479	0.401528	16.9907	0.454995	20.5103	0.038814
10391_1_ANGPTL3_ANGL3	ANGPTL3	GBS	Inverse variance weighted	rs10889298; rs10889352; rs11207865; rs11207957; rs11208065; rs11208139; rs114368431; rs116470071; rs117208135; rs12044279; rs12072442; rs12116472; rs12119857; rs12723730; rs12725797; rs12737254; rs1353426; rs140241177; rs140385329; rs1412622; rs148157012; rs149092960; rs1572108; rs17122486; rs17123527; rs184958280; rs186001966; rs2365498; rs2803242; rs35534961; rs4581303; rs4625314; rs4915825; rs…	49	0.000156597	0.000110659	-6.02948e-05	0.00037349	1.00016	0.99994	1.00037	0.15703	0.57685	-0.000364429	0.000598317	-0.00153713	0.000808272	0.564798	1.23632e-05	5.37827e-05	0.825826	-0.000230576	0.0003104	-0.00083896	0.000377807	0.457581	-0.000267384	0.000396163	-0.00104386	0.000509095	0.521378	-0.000169283	0.000431006	-0.00101405	0.000675488	0.706181	13.8343	0.611055	2.7453	0.840068
13642_90_IFIT3_CIG49	IFIT3	GBS	Wald ratio	rs10509571	1	-0.00088385	0.000627212	-0.00211319	0.000345487	0.999117	0.997889	1.00035	0.158785	0.57685	3.33275e-05	0.000112881	-0.000187919	0.000254574	0.769029	-3.27666e-07	1.49598e-05	0.982612	7.03336e-05	0.000112751	-0.000150658	0.000291326	0.532762	-0.000141453	0.000823809	-0.00175612	0.00147321	0.864348	-0.000141453	0.000768594	-0.0016479	0.00136499	0.854711	0.315061	0.574591	49.8385	0.47983
18337_4_GMDS_GMDS	GMDS	GBS	Wald ratio	rs9392325	1	-0.00133168	0.000942244	-0.00317848	0.000515116	0.998669	0.996827	1.00052	0.157565	0.57685	3.6245e-05	0.000228753	-0.000412112	0.000484602	0.87477	-5.51881e-06	3.00811e-05	0.855206	-0.000127002	0.000129882	-0.00038157	0.000127566	0.32816	-0.000114331	0.000127407	-0.000364049	0.000135387	0.373912	-0.000206672	0.000250736	-0.000698115	0.00028477	0.413784	108.813	0.257019	69.9071	0.0211422
6576_1_ART4_ART4	ART4	GBS	Inverse variance weighted	rs10772810; rs10772826; rs10845883; rs10846060; rs10846132; rs10846161; rs10846167; rs10846206; rs11055641; rs11055732; rs11055800; rs11055846; rs11055879; rs11055919; rs11055930; rs11056020; rs11056239; rs11056264; rs11056553; rs111733718; rs111895067; rs111984955; rs112892529; rs114408145; rs11519169; rs11611715; rs116844040; rs116855407; rs116895289; rs116899355; rs116952690; rs116952980; rs11…	137	4.43426e-05	3.1204e-05	-1.68172e-05	0.000105502	1.00004	0.999983	1.00011	0.155301	0.57685	0.000169234	0.000139095	-0.000103392	0.000441859	0.230069	9.59974e-06	1.91905e-05	0.619348	0.000280975	0.000124451	3.70509e-05	0.000524899	0.0239634	0.000476183	0.000438489	-0.000383255	0.00133562	0.283153	0.000476183	0.000447668	-0.000401247	0.00135361	0.293018	14.0171	0.172212	26.847	0.985483
11606_22_DNAJB6_DNJB6	DNAJB6	GBS	Wald ratio	rs12668458	1	-0.00136863	0.000972549	-0.00327482	0.000537569	0.998632	0.996731	1.00054	0.159351	0.57685																								10.5103	0.0146913
15470_11_HEXB_Hexosaminidase_B	HEXB	GBS	Inverse variance weighted	rs10070207; rs115464765; rs116120298; rs11749435; rs12516258; rs13164140; rs13184097; rs141867747; rs148167193; rs17646591; rs192389282; rs2454847; rs62366364; rs6453074; rs6453091; rs6872417; rs750019; rs79357178; rs820878	19	-0.000147706	0.000104736	-0.000352988	5.75756e-05	0.999852	0.999647	1.00006	0.158458	0.57685
8659_68_G6B_G6B	MPIG6B	GBS	Inverse variance weighted	rs1042663; rs188302747; rs6457457	3	0.00152515	0.00108351	-0.000598523	0.00364883	1.00153	0.999402	1.00366	0.159248	0.57685
10440_26_CLMP_ACAM	CLMP	GBS	Inverse variance weighted	rs11218981; rs11218982; rs11219080; rs117379156; rs149575970; rs181838082; rs4936780; rs557660; rs7120082; rs73017874; rs74807714; rs76829461; rs78195833; rs7946719; rs7947203	15	-0.000232393	0.000165615	-0.000556998	9.22113e-05	0.999768	0.999443	1.00009	0.160552	0.580038	-0.000143162	7.91557e-05	-0.000298307	1.19833e-05	0.0764086	1.97578e-05	1.66073e-05	0.23967	-0.000130469	8.27258e-05	-0.000292612	3.16734e-05	0.114766	-0.001591	0.00150927	-0.00454916	0.00136717	0.296687	-0.001591	0.001446	-0.00442516	0.00124316	0.27628	5.53575	0.699077	49.8332	0.520031
8970_9_RIPK2_RIPK2	RIPK2	GBS	Wald ratio	rs160438	1	-0.0011955	0.000853081	-0.00286754	0.00047654	0.998805	0.997137	1.00048	0.161098	0.580851																								5.36839	0.497504
13059_33_RFK_RIFK	RFK	GBS	Inverse variance weighted	rs112042331; rs11548955; rs116911259; rs11999664; rs150895382; rs591411; rs7034735; rs7035121	8	-0.000378284	0.000270503	-0.000908469	0.000151902	0.999622	0.999092	1.00015	0.161979	0.582867	0.00110529	0.00216599	-0.00314004	0.00535062	0.645021	-8.57782e-05	0.000179977	0.666205	0.000110614	0.000387228	-0.000648352	0.000869581	0.775141	0.000103244	0.000513586	-0.000903384	0.00110987	0.850487	0.00010561	0.000526554	-0.000926436	0.00113765	0.850822	18.0284	0.984045	0.0943858	0.992503
14079_14_IL18R1_IL_18_Ra	IL18R1	GBS	Inverse variance weighted	rs10175179; rs10208293; rs11123950; rs112254084; rs112447248; rs113081247; rs113392149; rs114136028; rs114480299; rs11465699; rs115860741; rs115932256; rs116102960; rs116287156; rs116433764; rs116716020; rs11692230; rs12476162; rs12712095; rs12712113; rs12712164; rs13008334; rs13016771; rs13016949; rs13402123; rs13423778; rs1403550; rs1406061; rs140879872; rs144424122; rs147167107; rs148269818; r…	81	-7.23445e-05	5.17744e-05	-0.000173822	2.91333e-05	0.999928	0.999826	1.00003	0.162323	0.582944	0.000154293	0.000263247	-0.000361672	0.000670257	0.583258	-1.73207e-05	5.37245e-05	0.760195	6.00367e-05	0.000217691	-0.000366638	0.000486711	0.78271	-9.62599e-05	0.000417374	-0.000914312	0.000721793	0.825263	-9.62599e-05	0.00059236	-0.00125728	0.00106477	0.876245	300.394	0.149781	3.2791	0.657042
8099_42_SPON2_SPON2	SPON2	GBS	Inverse variance weighted	rs10010999; rs112225848; rs112863928; rs114757879; rs114814748; rs116036181; rs11725571; rs11937767; rs13103860; rs13140868; rs140478979; rs142971131; rs143283027; rs143430716; rs149006151; rs151223318; rs189413033; rs193112306; rs2170321; rs34163945; rs34688717; rs34869253; rs4450872; rs4533712; rs60298204; rs61793704; rs62286765; rs62295313; rs62296070; rs73207774; rs73217579; rs74348612; rs749…	41	-0.000129668	9.29816e-05	-0.000311912	5.25755e-05	0.99987	0.999688	1.00005	0.163148	0.584613	0.00015477	0.00155003	-0.00288329	0.00319283	0.929571	-4.64194e-05	0.000120814	0.737818	-0.000594631	0.000514714	-0.00160347	0.000414209	0.247982	0.000217396	0.000554763	-0.000869941	0.00130473	0.721332	-0.000941229	0.000730245	-0.00237251	0.000490051	0.28782	8.53754	0.980397	1.73068	0.420908
3719_2_CDKN1B_p27Kip1	CDKN1B	GBS	Wald ratio	rs111909987	1	-0.000868268	0.000623032	-0.00208941	0.000352875	0.999132	0.997913	1.00035	0.163433	0.584613	-0.000185926	0.000261973	-0.000699394	0.000327542	0.486502	8.99035e-09	3.32855e-05	0.999787	-0.000223464	0.000190149	-0.000596155	0.000149227	0.239911	-0.000251395	0.000195423	-0.000634425	0.000131635	0.212992	-0.000322515	0.00030456	-0.000919453	0.000274423	0.302244	24.8647	0.773735	14.0775	0.779157
19254_125_GMPR_GMPR1	GMPR	GBS	Inverse variance weighted	rs1018421; rs10456798; rs10485378; rs10807604; rs10949296; rs10949315; rs10949351; rs111438624; rs112196546; rs112232551; rs112263021; rs112329686; rs112654238; rs113021034; rs113594805; rs114003737; rs114054098; rs114407185; rs114648232; rs114672192; rs114854973; rs114862361; rs114957533; rs1150641; rs115077346; rs115130210; rs115209215; rs115326730; rs115340884; rs115725050; rs115818721; rs1158…	217	3.68569e-05	2.65191e-05	-1.51205e-05	8.88344e-05	1.00004	0.999985	1.00009	0.164582	0.586405	0.000306869	0.00103596	-0.00172362	0.00233736	0.786388	8.76087e-05	8.29808e-05	0.368578	0.00129321	0.000481231	0.000349993	0.00223642	0.0072035	0.00157064	0.000625476	0.000344708	0.00279657	0.0659789	0.00171497	0.000722847	0.000298195	0.00313175	0.0766097	8.81173	0.718922	4.45833	0.216038
12831_21_TESC_TESC	TESC	GBS	Inverse variance weighted	rs1009981; rs10219731; rs1068931; rs10850603; rs10850706; rs10850767; rs10850787; rs10850822; rs10850827; rs10850856; rs10850886; rs10850905; rs10850943; rs11068044; rs11068119; rs11068283; rs11068666; rs111164508; rs113021396; rs11610979; rs117006799; rs117011089; rs117164396; rs117226666; rs117372432; rs117482585; rs117510704; rs12302528; rs12313074; rs12810915; rs12815506; rs137922695; rs13811…	101	9.24053e-05	6.64558e-05	-3.7848e-05	0.000222659	1.00009	0.999962	1.00022	0.164384	0.586405
2925_9_SERPINE1_PAI_1	SERPINE1	GBS	Inverse variance weighted	rs1050955; rs10953324; rs2227666; rs6963607	4	0.000600796	0.000434887	-0.000251583	0.00145317	1.0006	0.999748	1.00145	0.167126	0.594297																								27.0292	0.462219
5005_4_MAPK12_MK12	MAPK12	GBS	Inverse variance weighted	rs111249398; rs11541025; rs11568183; rs116976488; rs13054650; rs140564205; rs182716744; rs182886673; rs2272848; rs2341009; rs28496728; rs34402301; rs35792846; rs547604013; rs5770568; rs5770779; rs5771266; rs5771271; rs59650998; rs62239322; rs62241207; rs73187228; rs73188911; rs742186; rs78721569	25	-0.000221598	0.000160885	-0.000536933	9.37374e-05	0.999778	0.999463	1.00009	0.168399	0.595138	-0.00227158	0.00111713	-0.00446116	-8.19972e-05	0.290971	0.00010342	7.84562e-05	0.413161	-0.000803822	0.000625627	-0.00203005	0.000422406	0.198853	-0.000492144	0.000861312	-0.00218031	0.00119603	0.625388	-0.00064546	0.000854501	-0.00232028	0.00102936	0.528869	16.8744	0.531756	0.760639	0.383129
8969_49_CD14_CD14	CD14	GBS	Inverse variance weighted	rs1089304; rs11746363; rs13166235; rs141074724; rs148099171; rs155806; rs17119351; rs2060296; rs2336977; rs31872; rs5744454; rs702401; rs72798864; rs76054533; rs76148587; rs7723119; rs78668600; rs78792314; rs79561914; rs80005413	20	-0.000223896	0.00016266	-0.00054271	9.49177e-05	0.999776	0.999457	1.00009	0.168677	0.595138	-0.000365554	0.000359628	-0.00107043	0.000339317	0.327947	1.71721e-05	4.11663e-05	0.683383	-0.000359038	0.00021179	-0.000774146	5.60707e-05	0.0900274	-0.000316128	0.000219731	-0.000746801	0.000114545	0.172214	7.01462e-05	0.000395655	-0.000705338	0.000845631	0.861819	140.345	0.00326386	10.3347	0.666358
10772_21_CSGALNACT2_CGAT2	CSGALNACT2	GBS	Inverse variance weighted	rs2435382; rs2503869; rs71505665; rs78146028	4	-0.000524095	0.000380149	-0.00126919	0.000220997	0.999476	0.998732	1.00022	0.168001	0.595138	0.0001537	0.000104747	-5.16048e-05	0.000359005	0.146156	-2.72149e-06	1.51782e-05	0.858147	0.000228119	9.15022e-05	4.87747e-05	0.000407463	0.0126653	0.000307619	0.000153203	7.34141e-06	0.000607896	0.0479445	0.000307619	0.000209939	-0.000103861	0.000719099	0.146669	0.496941	0.480847	65.3219	0.897663
16323_8_NRXN3_NRX3A	NRXN3	GBS	Inverse variance weighted	rs10130498; rs11625761; rs117180260; rs117307397; rs117398585; rs117487418; rs12432262; rs12879869; rs138115450; rs138119747; rs17595443; rs34121288; rs34940743; rs4540997; rs59960626; rs72627190; rs727729; rs75310262; rs77081979; rs77887618; rs79570458; rs8021394	22	0.000235847	0.000171197	-9.9698e-05	0.000571392	1.00024	0.9999	1.00057	0.168315	0.595138
3024_18_SERPINF2_a2_Antiplasmin	SERPINF2	GBS	Inverse variance weighted	rs11078596; rs11658449; rs117522064; rs12453816; rs17292266; rs17761310; rs183548820; rs4404109; rs7215587; rs72822481; rs7501615; rs7501729; rs7503031; rs77365129; rs78185851; rs80353125	16	-0.0003717	0.000270557	-0.000901993	0.000158592	0.999628	0.999098	1.00016	0.169494	0.596855	-0.000785506	0.00134996	-0.00343143	0.00186041	0.619501	0.000133375	0.00017527	0.526156	0.000156559	0.000304829	-0.000440906	0.000754023	0.607535	0.000106848	0.000368636	-0.000615679	0.000829375	0.790812	0.000798943	0.000472848	-0.000127839	0.00172573	0.189678	3.06567	0.930169	2.08328	0.352875
3440_7_GZMA_granzyme_A	GZMA	GBS	Inverse variance weighted	rs144888812; rs144972235; rs147426320; rs17442888; rs17527800; rs1848502; rs2548607; rs278064; rs35941; rs3815763; rs553689678; rs57083241; rs6883731; rs6884064; rs6888774; rs72752124; rs72754232; rs73754329; rs74893885; rs78195697	20	0.000258027	0.000188029	-0.00011051	0.000626564	1.00026	0.999889	1.00063	0.169979	0.597401	-9.76303e-05	0.000703205	-0.00147591	0.00128065	0.893489	2.79419e-05	6.29998e-05	0.670772	0.000222974	0.000334462	-0.000432572	0.000878519	0.504987	-0.000174987	0.0010318	-0.00219732	0.00184734	0.86954	-0.000174987	0.00106538	-0.00226313	0.00191316	0.87361	12.6263	0.245325	9.44654	0.222165
3343_1_ACY1_Aminoacylase_1	ACY1	GBS	Inverse variance weighted	rs148804382; rs149827784; rs185199659; rs41292864; rs66524851	5	-0.000400226	0.000294155	-0.000976771	0.000176318	0.9996	0.999024	1.00018	0.173641	0.598171	3.42239e-06	0.000385394	-0.00075195	0.000758795	0.993032	-1.01524e-05	4.58438e-05	0.827723	-5.54421e-06	0.000210839	-0.000418789	0.000407701	0.979021	2.18146e-05	0.000232287	-0.000433467	0.000477096	0.926345	0.000742668	0.000496954	-0.000231362	0.0017167	0.154521	92.7095	0.0249146	16.1597	0.371518
5651_50_PSG7_PSG7	PSG7	GBS	Inverse variance weighted	rs112052262; rs117338918; rs117356953; rs2189613; rs7259145	5	-0.000482971	0.000355387	-0.00117953	0.000213586	0.999517	0.998821	1.00021	0.174146	0.598171	0.000879116	0.000663172	-0.000420702	0.00217893	0.316115	-9.37077e-05	9.09652e-05	0.411219	0.000276357	0.00030365	-0.000318797	0.000871512	0.36276	0.000311365	0.000318457	-0.000312812	0.000935541	0.400315	-0.000170979	0.000469102	-0.00109042	0.000748461	0.739676	47.1247	0.867377	1.25732	0.533306
2730_58_MICA_MICA	MICA	GBS	Inverse variance weighted	rs10807072; rs112675325; rs113017100; rs113104921; rs113395614; rs114011376; rs115461385; rs115533396; rs115731696; rs115783608; rs115793853; rs115855851; rs116020851; rs116519179; rs116666910; rs116835963; rs117271606; rs1264344; rs12660382; rs13206144; rs138188178; rs142279800; rs145162876; rs146431191; rs148366944; rs148844907; rs148870239; rs150184132; rs151278309; rs1579221; rs1639106; rs171…	107	-3.37152e-05	2.47793e-05	-8.22825e-05	1.48521e-05	0.999966	0.999918	1.00001	0.173633	0.598171	-4.70233e-05	0.000172463	-0.00038505	0.000291004	0.786485	-7.98492e-06	2.10171e-05	0.705963	-6.44977e-05	0.000157969	-0.000374118	0.000245123	0.683059	-0.000938756	0.00153461	-0.0039466	0.00206909	0.54402	-0.000938756	0.00139254	-0.00366814	0.00179063	0.503922	39.5582	0.00841187	37.9389	0.607447
10070_22_PLCG2_PLCG2	PLCG2	GBS	Inverse variance weighted	rs1071644; rs118019082; rs12445050; rs35283641; rs35459651; rs4254322; rs80314689; rs9806889	8	0.000322189	0.000236406	-0.000141166	0.000785545	1.00032	0.999859	1.00079	0.172925	0.598171	0.000734196	0.000752539	-0.000740781	0.00220917	0.374058	-3.14929e-05	6.51735e-05	0.649359	0.000495823	0.000371612	-0.000232538	0.00122418	0.182123	-0.000279645	0.000733934	-0.00171815	0.00115887	0.716314	-0.000279645	0.000812824	-0.00187278	0.00131349	0.742552	8.43536	0.133818	5.92974	0.313116
18841_1_SERPINB13_SPB13	SERPINB13	GBS	Inverse variance weighted	rs113205095; rs144580773; rs145033676; rs148168711; rs17708576; rs17756365; rs17785131; rs2202555; rs4462702; rs4940591; rs56159414; rs6567409; rs71353390; rs74390756; rs77157727; rs77627143	16	-0.000274263	0.000200944	-0.000668113	0.000119587	0.999726	0.999332	1.00012	0.172293	0.598171	-0.000705556	0.000422238	-0.00153314	0.000122031	0.107715	6.69657e-05	5.71075e-05	0.252455	-0.000301862	0.000211848	-0.000717085	0.000113361	0.154188	0.00550759	0.00598134	-0.00621585	0.017231	0.365958	-0.00936313	0.00699427	-0.0230719	0.00434564	0.19272	7.04981	0.423712	26.9121	0.308569
16915_153_SEMA4A_SEM4A	SEMA4A	GBS	Inverse variance weighted	rs12131777; rs2246476; rs35603727; rs3738593; rs41265017; rs4661145; rs72704117; rs74593044; rs74634803; rs7695	10	-0.000308119	0.000226313	-0.000751693	0.000135455	0.999692	0.999249	1.00014	0.173365	0.598171	1.93213e-05	0.00019177	-0.000356549	0.000395191	0.920195	-2.13589e-07	2.35072e-05	0.992791	-0.000194771	0.000135813	-0.000460964	7.1422e-05	0.15154	9.67805e-05	0.000762529	-0.00139778	0.00159134	0.899557	9.67805e-05	0.000710274	-0.00129536	0.00148892	0.892212	128.616	0.237487	49.2177	0.308106
9638_2_TIGIT_TIGIT	TIGIT	GBS	Wald ratio	rs73238029	1	0.000925121	0.000679952	-0.000407585	0.00225783	1.00093	0.999592	1.00226	0.17365	0.598171	-0.000331537	0.0012596	-0.00280035	0.00213728	0.809432	-3.88586e-05	0.000100991	0.726063	-0.000681051	0.000402386	-0.00146973	0.000107626	0.0905451	-0.000729928	0.000411563	-0.00153659	7.6735e-05	0.150814	-0.00130606	0.000733628	-0.00274397	0.000131854	0.149637	8.61242	0.657619	4.94257	0.176051
6060_2_PIP_PIP	PIP	GBS	Inverse variance weighted	rs10233455; rs10239669; rs10243681; rs113464377; rs115528305; rs117447928; rs11761973; rs11772867; rs118112940; rs12537440; rs12666873; rs1404638; rs141911657; rs143416709; rs144142335; rs145755643; rs149884636; rs183882885; rs185760236; rs188137387; rs192191397; rs2158576; rs2189874; rs2367193; rs315288; rs34533100; rs34921834; rs35866634; rs4647288; rs4725613; rs546003232; rs55776209; rs5599666…	53	-7.87428e-05	5.77385e-05	-0.00019191	3.44246e-05	0.999921	0.999808	1.00003	0.172636	0.598171	0.000443977	0.000248218	-4.25312e-05	0.000930484	0.083142	-5.6047e-05	2.95228e-05	0.0666896	0.000116273	0.000211567	-0.000298397	0.000530944	0.582606	0.00107491	0.0018685	-0.00258734	0.00473717	0.569002	0.00107491	0.00194787	-0.0027429	0.00489273	0.584774	28.9688	0.181345	33.0252	0.416817
7999_23_ENTPD1_CD39	ENTPD1	GBS	Inverse variance weighted	rs10882620; rs10882709; rs11188338; rs11188374; rs11188426; rs115526095; rs1336459; rs147516484; rs7478275	9	-0.000473487	0.000348422	-0.00115639	0.00020942	0.999527	0.998844	1.00021	0.174163	0.598171	-0.000429767	0.000404531	-0.00122265	0.000363113	0.319076	5.7719e-05	5.30613e-05	0.308375	-0.0001201	0.000284559	-0.000677837	0.000437636	0.672983	-8.94223e-05	0.00056988	-0.00120639	0.00102754	0.878776	-0.000182593	0.000624155	-0.00140594	0.00104075	0.776502	81.59	0.18318	2.8768	0.941849
4430_44_COLEC11_Collectin_Kidney_1	COLEC11	GBS	Inverse variance weighted	rs10171874; rs10195369; rs10200015; rs1037469; rs10495515; rs1078819; rs1105751; rs11123617; rs11123637; rs11127440; rs111577964; rs111619012; rs111625037; rs111963187; rs112621452; rs112900576; rs114101724; rs114207786; rs114288983; rs114785923; rs114824791; rs115434740; rs115437944; rs115822190; rs116132039; rs11675030; rs116801528; rs11682564; rs11688856; rs11690361; rs12474662; rs12475114; rs…	132	5.78085e-05	4.23586e-05	-2.52144e-05	0.000140831	1.00006	0.999975	1.00014	0.172335	0.598171	-0.000136112	0.000528846	-0.00117265	0.000900426	0.82095	5.29635e-05	7.18056e-05	0.537559	0.000155182	0.000318435	-0.000468951	0.000779316	0.626027	4.44597e-05	0.000377067	-0.000694592	0.000783512	0.913591	0.000563772	0.000474687	-0.000366614	0.00149416	0.320427	55.5737	0.240977	0.936369	0.626138
3302_58_CST7_CYTF	CST7	GBS	Inverse variance weighted	rs111368791; rs112099500; rs112222172; rs11696734; rs117040196; rs117045141; rs117296985; rs117326312; rs117572173; rs117765312; rs12480500; rs12625281; rs13039195; rs13044301; rs138983456; rs140156893; rs141812249; rs142461148; rs142606262; rs142799785; rs143804787; rs145112266; rs145130860; rs145156122; rs146160238; rs1467660; rs148373529; rs148611850; rs148902838; rs150916289; rs16986164; rs16…	91	-5.37382e-05	3.94929e-05	-0.000131144	2.36679e-05	0.999946	0.999869	1.00002	0.173607	0.598171
9765_4_NDE1_NDE1	NDE1	GBS	Inverse variance weighted	rs12443661; rs7206272	2	-0.000831176	0.000606754	-0.00202042	0.000358062	0.999169	0.997982	1.00036	0.170727	0.598171
12399_194_CCDC50_CCD50	CCDC50	GBS	Wald ratio	rs884298	1	-0.00137218	0.00101128	-0.00335429	0.000609925	0.998629	0.996651	1.00061	0.17482	0.599289	-7.11936e-05	0.000738936	-0.00151951	0.00137712	0.925616	-1.23479e-05	7.29737e-05	0.869831	-5.21543e-05	0.000304042	-0.000648077	0.000543769	0.863802	3.90197e-05	0.000405197	-0.000755167	0.000833206	0.925394	-0.000127425	0.000456466	-0.0010221	0.000767248	0.786434	19.2109	0.740648	4.70411	0.788683
4157_2_F2_Thrombin	F2	GBS	Inverse variance weighted	rs10838681; rs118097789; rs12787646; rs3136516; rs55971594; rs61897427; rs77682558; rs79905736	8	-0.000355016	0.000263677	-0.000871822	0.000161791	0.999645	0.999129	1.00016	0.178172	0.602551	-0.000432085	0.000299216	-0.00101855	0.000154378	0.186719	8.26608e-05	3.83047e-05	0.0629874	-1.31315e-05	0.000198666	-0.000402516	0.000376253	0.947299	2.42166e-05	0.000199191	-0.000366198	0.000414631	0.905907	0.000375274	0.000371202	-0.000352281	0.00110283	0.338436	16.0247	0.522084	5.21595	0.734265
5682_13_VASN_VASN	VASN	GBS	Inverse variance weighted	rs149329796; rs653539; rs757593	3	0.000657725	0.000489928	-0.000302534	0.00161798	1.00066	0.999698	1.00162	0.179436	0.602551	0.00105021	0.00152537	-0.00193951	0.00403993	0.521776	-0.000100361	0.000170176	0.580998	7.12872e-06	0.00037778	-0.00073332	0.000747578	0.984945	-4.34588e-05	0.000476253	-0.000976914	0.000889997	0.930263	-4.34588e-05	0.000650857	-0.00131914	0.00123222	0.948933	7.10755	0.212764	7.98011	0.157335
3311_27_FCGR3B_FCG3B	FCGR3B	GBS	Inverse variance weighted	rs10917698; rs10919287; rs111470595; rs111673810; rs111862610; rs112217857; rs112239887; rs114587108; rs114878961; rs115002999; rs115613642; rs11590967; rs116601080; rs116664724; rs12025700; rs12117125; rs12122674; rs12128479; rs12135728; rs140249458; rs141173331; rs141749158; rs143135133; rs144253764; rs145947252; rs146402075; rs147574249; rs147684699; rs148185634; rs150752639; rs16858733; rs174…	56	0.000113918	8.44175e-05	-5.15404e-05	0.000279376	1.00011	0.999948	1.00028	0.17719	0.602551	7.56044e-05	8.92869e-05	-9.9398e-05	0.000250607	0.398844	-1.85404e-05	1.45713e-05	0.205735	-3.21657e-05	8.09029e-05	-0.000190735	0.000126404	0.690937	0.000210282	0.00156272	-0.00285264	0.00327321	0.893186	0.000210282	0.0015019	-0.00273344	0.00315401	0.888888	97.5654	0.299937	103.606	0.82489
6984_6_IGSF8_IGSF8	IGSF8	GBS	Inverse variance weighted	rs12408203; rs12408242; rs61822020; rs6697199; rs72702785	5	-0.000404163	0.000299197	-0.000990589	0.000182263	0.999596	0.99901	1.00018	0.176751	0.602551	-1.54738e-06	0.000151556	-0.000298598	0.000295503	0.991882	2.64724e-06	1.80903e-05	0.884072	2.13666e-05	0.000125335	-0.00022429	0.000267023	0.864636	-0.000716289	0.00225562	-0.0051373	0.00370473	0.75174	-0.000716289	0.00222958	-0.00508627	0.00365369	0.74894	0.747504	0.688147	51.1976	0.96329
13717_15_FCN2_FCN2	FCN2	GBS	Inverse variance weighted	rs10119318; rs10119380; rs10124337; rs10745371; rs11103087; rs11103127; rs11103414; rs11103428; rs11103543; rs11103557; rs11103581; rs11103615; rs11103619; rs11103625; rs11103672; rs11103678; rs11103776; rs11103797; rs11103853; rs111712782; rs11185641; rs11185668; rs113159656; rs113382407; rs116156416; rs117247963; rs117274218; rs117513967; rs117676361; rs117676784; rs11792181; rs11794851; rs1179…	144	5.59477e-05	4.16655e-05	-2.57167e-05	0.000137612	1.00006	0.999974	1.00014	0.179343	0.602551	-0.000828599	0.000584676	-0.00197456	0.000317366	0.22939	1.66581e-05	5.61808e-05	0.7816	-0.000782661	0.000392492	-0.00155195	-1.3377e-05	0.0461431	-0.000917257	0.000447639	-0.00179463	-3.98853e-05	0.0957523	-0.000588853	0.000517731	-0.00160361	0.0004259	0.306933	8.48209	0.486385	1.66959	0.796233
4498_62_NCAM1_NCAM_120	NCAM1	GBS	Inverse variance weighted	rs10789910; rs10891323; rs111811218; rs11214471; rs11214489; rs112362969; rs113675135; rs11605668; rs117558680; rs118162901; rs118168024; rs12292595; rs148431938; rs148728234; rs149687208; rs17115160; rs182407816; rs187693344; rs2045367; rs2199199; rs2288158; rs28454364; rs35246759; rs45612940; rs55635442; rs55643163; rs56220813; rs586903; rs597216; rs61902388; rs622888; rs7122359; rs71475101; rs…	38	-0.000133313	9.88047e-05	-0.000326971	6.03436e-05	0.999867	0.999673	1.00006	0.177252	0.602551	-0.000140274	0.000419732	-0.00096295	0.000682401	0.748019	3.74742e-05	7.77796e-05	0.644646	0.000117601	0.000229076	-0.000331388	0.000566589	0.607692	0.000129198	0.000252556	-0.000365812	0.000624207	0.622776	9.57007e-05	0.000311502	-0.000514844	0.000706246	0.766519	119.316	0.160654	3.22181	0.863753
7916_10_S100A7_S100A7	S100A7	GBS	Inverse variance weighted	rs1005436; rs10908420; rs111879666; rs112356447; rs113191295; rs113541380; rs114147823; rs115264490; rs116359049; rs116793609; rs11680; rs1194583; rs12034788; rs12070559; rs12131158; rs12145115; rs1347250; rs139347135; rs143267367; rs143323552; rs145909430; rs146389272; rs151017214; rs151137674; rs151299334; rs2070864; rs2203891; rs28427870; rs3014866; rs3014875; rs34450945; rs3737865; rs3762270;…	63	-7.34283e-05	5.4737e-05	-0.000180713	3.38563e-05	0.999927	0.999819	1.00003	0.179767	0.602551	0.00232202	0.00245421	-0.00248823	0.00713226	0.517615	-0.000139901	0.000164535	0.551402	0.000324706	0.000498284	-0.000651931	0.00130134	0.514628	0.00050333	0.000590518	-0.000654086	0.00166075	0.483802	0.000203532	0.000689867	-0.00114861	0.00155567	0.795778	19.0664	0.86757	0.0804824	0.776645
3325_2_MATN2_MATN2	MATN2	GBS	Inverse variance weighted	rs11783428; rs151332003; rs17831160; rs181954655; rs2444884; rs2448144; rs34302865; rs72677102; rs78548919; rs8796	10	-0.000281981	0.000209709	-0.000693009	0.000129048	0.999718	0.999307	1.00013	0.178745	0.602551	9.13127e-05	5.46439e-05	-1.57893e-05	0.000198415	0.0984333	-1.30792e-05	1.41884e-05	0.359261	3.6549e-05	5.67479e-05	-7.46768e-05	0.000147775	0.519536	0.00232525	0.00210521	-0.00180097	0.00645147	0.272485	0.00232525	0.00196358	-0.00152338	0.00617387	0.23964	18.6978	0.541541	82.7368	0.518512
3352_80_CA6_Carbonic_anhydrase_6	CA6	GBS	Inverse variance weighted	rs10779725; rs10864370; rs11121210; rs11121252; rs11121277; rs11121286; rs11121315; rs11121379; rs11121387; rs11121484; rs11121502; rs111246111; rs111335447; rs111417690; rs111577810; rs111974547; rs112103753; rs112723399; rs112740860; rs114001162; rs114157194; rs114455239; rs114752527; rs114879706; rs115236749; rs115325084; rs11578175; rs11579481; rs11583791; rs115843159; rs116699257; rs11811407…	112	5.80672e-05	4.32526e-05	-2.6708e-05	0.000142842	1.00006	0.999973	1.00014	0.17943	0.602551	-6.81075e-05	8.43497e-05	-0.000233433	9.72178e-05	0.421347	1.52562e-05	1.26787e-05	0.23173	6.83798e-06	7.81356e-05	-0.000146308	0.000159984	0.930263	-0.000785706	0.00185819	-0.00442776	0.00285634	0.673324	-0.000785706	0.00190412	-0.00451777	0.00294636	0.680757	2.61032	0.624997	77.6482	0.944574
19279_42_RBP1_CRBP	RBP1	GBS	Wald ratio	rs2071387	1	-0.000945616	0.000699223	-0.00231609	0.000424861	0.999055	0.997687	1.00042	0.176253	0.602551	-0.000335697	0.000704232	-0.00171599	0.0010446	0.666155	3.39158e-05	6.92381e-05	0.65783	3.77782e-06	0.000345477	-0.000673358	0.000680914	0.991275	1.1376e-05	0.000388802	-0.000750676	0.000773428	0.97806	0.000117368	0.000501962	-0.000866477	0.00110121	0.826605	3.89469	0.564675	2.71713	0.437325
6525_17_DUSP13_DUSP13	DUSP13	GBS	Inverse variance weighted	rs10824272; rs11001320; rs117149975; rs146219273; rs34262333; rs4746262; rs6480778	7	0.000236182	0.000175738	-0.000108264	0.000580627	1.00024	0.999892	1.00058	0.178966	0.602551
5111_15_NRXN3_NRX3B	NRXN3	GBS	Inverse variance weighted	rs10130498; rs113040221; rs11625761; rs117180260; rs117307397; rs117398585; rs117487418; rs117787892; rs12432262; rs12589828; rs12882679; rs138115450; rs138119747; rs140121688; rs17595443; rs34121288; rs34940743; rs4540997; rs7148220; rs727729; rs75310262; rs75857800; rs77887618; rs79570458; rs8021394; rs8022667	26	0.000198328	0.000147305	-9.03894e-05	0.000487045	1.0002	0.99991	1.00049	0.17818	0.602551
13930_3_APOBEC3G_ABC3G	APOBEC3G	GBS	Inverse variance weighted	rs12170725; rs17537581; rs5757504; rs6519166; rs9941940	5	0.000399877	0.000298643	-0.000185464	0.000985218	1.0004	0.999815	1.00099	0.180578	0.602959	-0.000138465	7.04755e-05	-0.000276597	-3.33356e-07	0.0519905	1.66425e-05	1.21781e-05	0.174567	-8.83229e-05	7.19331e-05	-0.000229312	5.26659e-05	0.219504	0.00230317	0.00344958	-0.00445802	0.00906435	0.505746	0.00230317	0.00333176	-0.00422709	0.00883342	0.490849	78.4691	0.0772417	101.88	0.672813
2879_9_SERPINA3_a1_Antichymotrypsin	SERPINA3	GBS	Inverse variance weighted	rs10129235; rs111397271; rs112422934; rs112799285; rs11623932; rs11625058; rs12882173; rs12886793; rs12898007; rs1341000; rs17091417; rs2066969; rs2402482; rs2402505; rs5508; rs551342048; rs61976127; rs66979124; rs7149828; rs72694992; rs75248972; rs79811936; rs79960240; rs8008044	24	-0.000195923	0.000146297	-0.000482666	9.08202e-05	0.999804	0.999517	1.00009	0.180503	0.602959	0.000292598	0.00021	-0.000119001	0.000704198	0.181473	-2.0933e-05	2.48653e-05	0.411555	0.000225316	0.000188984	-0.000145094	0.000595725	0.233166	-0.000324272	0.000643438	-0.00158541	0.000936865	0.620396	-0.000324272	0.000746998	-0.00178839	0.00113984	0.669374	33.7113	0.0525442	16.1657	0.512122
8866_53_QPCTL_QPCTL	QPCTL	GBS	Inverse variance weighted	rs10416943; rs10422568; rs10424255; rs1064725; rs11083773; rs112382785; rs112867342; rs113480080; rs11667829; rs11672020; rs117156135; rs117687892; rs118164870; rs12982294; rs140684051; rs142299722; rs142323830; rs147684230; rs148158554; rs17850756; rs185654690; rs2341637; rs3212930; rs34014819; rs34399924; rs35723317; rs3916837; rs438811; rs4580299; rs4581816; rs4803838; rs50871; rs533996482; rs…	47	-0.000120546	9.00925e-05	-0.000297128	5.60351e-05	0.999879	0.999703	1.00006	0.180888	0.602959
9848_22_CCNH_Cyclin_H	CCNH	GBS	Wald ratio	rs2230641	1	0.000838006	0.000627207	-0.000391319	0.00206733	1.00084	0.999609	1.00207	0.181519	0.603951	-0.000637313	0.000598868	-0.00181109	0.000536468	0.322566	9.07601e-06	5.467e-05	0.872839	-0.000458065	0.00028488	-0.00101643	0.0001003	0.107852	-0.00044184	0.00031847	-0.00106604	0.000182362	0.202749	-0.000363421	0.000460005	-0.00126503	0.000538189	0.452286	27.6847	0.587142	5.67001	0.578765
2836_68_LCN2_Lipocalin_2	LCN2	GBS	Inverse variance weighted	rs2502819; rs3814526	2	0.000835368	0.000626649	-0.000392863	0.0020636	1.00084	0.999607	1.00207	0.182508	0.605059	0.000177129	0.000383419	-0.000574371	0.00092863	0.655064	4.29884e-05	4.22181e-05	0.335151	0.000348503	0.000237037	-0.000116089	0.000813095	0.141494	0.000302712	0.000255098	-0.00019728	0.000802705	0.262792	0.000254973	0.000367039	-0.000464424	0.00097437	0.503079	10.7642	0.21542	7.71179	0.563431
6470_19_FBLN1_fibulin_1	FBLN1	GBS	Inverse variance weighted	rs1040402; rs13268; rs136589; rs1883187; rs2283659; rs2350931; rs2742647; rs470065; rs5764745; rs71313011; rs77469532; rs78211444; rs916286; rs9626344	14	-0.000250864	0.00018819	-0.000619716	0.000117989	0.999749	0.99938	1.00012	0.182521	0.605059
15603_20_ITGA2_Integrin_alpha_2	ITGA2	GBS	Inverse variance weighted	rs181769; rs3212454; rs984966	3	0.000590058	0.00044372	-0.000279633	0.00145975	1.00059	0.99972	1.00146	0.183585	0.607475	-0.000804497	0.00187156	-0.00447275	0.00286375	0.741548	3.37189e-05	0.00014718	0.856624	-0.000555944	0.000612632	-0.0017567	0.000644815	0.364159	-0.000804683	0.000721165	-0.00221817	0.000608799	0.380586	-0.000806751	0.000828349	-0.00243032	0.000816814	0.432817	20.1878	0.886992	0.704065	0.401421
7059_14_LILRA6_LIRA6	LILRA6	GBS	Inverse variance weighted	rs1000319; rs10401694; rs10402324; rs10405357; rs10405493; rs10406146; rs10414999; rs10424747; rs1048801; rs1050527; rs1061684; rs11084367; rs11084371; rs111073470; rs111374894; rs111636470; rs111774113; rs112312277; rs112608862; rs112616749; rs112649813; rs112970607; rs113430073; rs113503770; rs113505608; rs113623333; rs113626233; rs113959393; rs113988102; rs114859581; rs11540761; rs115576840; r…	269	-3.8723e-05	2.91912e-05	-9.59377e-05	1.84917e-05	0.999961	0.999904	1.00002	0.184664	0.608972	-4.99773e-05	0.000108976	-0.000263571	0.000163616	0.648	5.54618e-05	1.71542e-05	0.00190146	0.000175592	8.53726e-05	8.26191e-06	0.000342923	0.0397079	-0.000148982	0.00182929	-0.00373439	0.00343643	0.93533	-0.000148982	0.00193603	-0.00394361	0.00364564	0.938888	6.13733	0.189124	80.1974	0.129335
7145_1_ITIH3_ITIH3	ITIH3	GBS	Inverse variance weighted	rs111409997; rs111787032; rs112121771; rs112620946; rs113481501; rs113582976; rs113685194; rs115031789; rs115472037; rs115542234; rs115632241; rs115657945; rs115832719; rs116469219; rs116565668; rs11706001; rs11706139; rs11715993; rs11720018; rs11918955; rs11926234; rs12487108; rs12629472; rs138420425; rs139537794; rs140521315; rs143840518; rs143924267; rs144200291; rs144351816; rs145887694; rs14…	85	-6.9853e-05	5.2664e-05	-0.000173074	3.33684e-05	0.99993	0.999827	1.00003	0.18471	0.608972	0.000176649	0.000534787	-0.000871534	0.00122483	0.762884	-7.035e-05	5.66756e-05	0.302715	-0.000212775	0.000343791	-0.000886607	0.000461056	0.535977	-6.35766e-05	0.000400338	-0.000848239	0.000721085	0.881516	-0.000571724	0.000583982	-0.00171633	0.000572881	0.383008	34.5111	0.67468	0.605963	0.895066
17766_5_NCF1_NCF_1	NCF1	GBS	Inverse variance weighted	rs111457769; rs111621690; rs111807792; rs112289437; rs112936009; rs113067766; rs113833856; rs117253650; rs117605738; rs11766406; rs118046284; rs138774515; rs139790402; rs141302758; rs146016631; rs1881134; rs200574923; rs201862093; rs236624; rs372639427; rs3886187; rs45618836; rs4717843; rs56071227; rs587649415; rs587667937; rs60173606; rs62475391; rs6954723; rs6964720; rs71539251; rs73137122; rs7…	36	-0.000128016	9.684e-05	-0.000317823	6.179e-05	0.999872	0.999682	1.00006	0.186189	0.612732	0.000228494	7.11561e-05	8.90277e-05	0.00036796	0.00175937	-2.36491e-05	1.52087e-05	0.12299	0.000198438	6.88254e-05	6.35402e-05	0.000333336	0.00393646	6.68018e-05	0.00060442	-0.00111786	0.00125147	0.912206	6.68018e-05	0.000616702	-0.00114193	0.00127554	0.913948	18.6936	0.811572	116.605	0.1876
11211_7_TBCE_TBCE	TBCE	GBS	Inverse variance weighted	rs10925995; rs115489469; rs34099250; rs35623575; rs67481060; rs903347	6	0.00042213	0.000319991	-0.000205051	0.00104931	1.00042	0.999795	1.00105	0.187103	0.613133	-0.00031223	0.00125338	-0.00276886	0.0021444	0.815544	5.77328e-05	9.5271e-05	0.57723	0.000279825	0.000388427	-0.000481493	0.00104114	0.471276	0.000194203	0.000425845	-0.000640453	0.00102886	0.667484	0.000323037	0.00063431	-0.00092021	0.00156628	0.632233	2.75793	0.737245	2.39071	0.664307
4703_87_LTA_TNF_b	LTA	GBS	Wald ratio	rs147906938	1	0.00200357	0.00153524	-0.0010055	0.00501263	1.00201	0.998995	1.00503	0.191874	0.613133	-0.00055388	0.000724088	-0.00197309	0.000865333	0.486948	7.85295e-05	6.71414e-05	0.307096	8.95494e-05	0.000335717	-0.000568456	0.000747555	0.789669	8.19339e-05	0.000367064	-0.000637512	0.00080138	0.832202	0.000231218	0.000649181	-0.00104118	0.00150361	0.73625	13.7813	0.743232	4.62787	0.327653
3905_62_UBE2N_UBE2N	UBE2N	GBS	Wald ratio	rs10859511	1	-0.00138959	0.00106467	-0.00347634	0.000697161	0.998611	0.99653	1.0007	0.19183	0.613133	-0.000540074	0.000185377	-0.000903413	-0.000176735	0.00525946	3.86434e-05	2.44267e-05	0.119711	-0.000380518	0.000128091	-0.000631577	-0.00012946	0.00297137	-0.000458714	0.00097294	-0.00236568	0.00144825	0.639238	-0.000458714	0.000978799	-0.00237716	0.00145973	0.641242	0.242333	0.622526	63.4201	0.13322
5900_11_HINT1_HINT1	HINT1	GBS	Wald ratio	rs112241559	1	-0.000798969	0.000608247	-0.00199113	0.000393196	0.999201	0.998011	1.00039	0.188995	0.613133	0.000278033	0.000380381	-0.000467513	0.00102358	0.471615	-1.08219e-05	3.92259e-05	0.784903	3.08017e-06	0.000218024	-0.000424246	0.000430406	0.988728	-0.000216023	0.000558138	-0.00130997	0.000877927	0.701874	-0.000216023	0.000606555	-0.00140487	0.000972824	0.724603	24.9981	0.405863	34.0549	0.106739
5231_79_PCSK9_PCSK9	PCSK9	GBS	Inverse variance weighted	rs114934704; rs11583974; rs11589982; rs11591147; rs116264584; rs1165514; rs11810371; rs12143028; rs12758651; rs138779133; rs143646411; rs146383065; rs146720012; rs147720706; rs17192725; rs2479404; rs2479408; rs41297885; rs4294458; rs45613943; rs472495; rs505151; rs61773917; rs75050571; rs78655112; rs964219	26	-0.000158343	0.000120358	-0.000394245	7.75585e-05	0.999842	0.999606	1.00008	0.188308	0.613133	0.000222849	0.000607574	-0.000967996	0.00141369	0.732359	-7.34837e-07	5.2624e-05	0.989527	0.000203437	0.000343664	-0.000470144	0.000877018	0.553874	0.000203289	0.00038281	-0.00054702	0.000953597	0.618122	0.000174006	0.00043365	-0.000675948	0.00102396	0.704803	34.4113	0.874159	0.563575	0.967024
5103_30_CD200R1_MO2R1	CD200R1	GBS	Inverse variance weighted	rs3872613; rs62263730; rs66682130; rs78321992	4	0.000438672	0.00033513	-0.000218182	0.00109553	1.00044	0.999782	1.0011	0.190547	0.613133	-0.00077157	0.00065875	-0.00206272	0.000519579	0.275194	8.86171e-05	5.34814e-05	0.136115	0.000546343	0.000323051	-8.68373e-05	0.00117952	0.0907993	0.000649042	0.00105982	-0.0014282	0.00272629	0.555423	0.000649042	0.00113176	-0.0015692	0.00286729	0.580364	23.361	0.556494	5.73654	0.676716
3323_37_LRP8_LRP8	LRP8	GBS	Inverse variance weighted	rs111228938; rs11589798; rs116347941; rs12410038; rs1288509; rs1288523; rs1342970; rs35127503; rs7546246; rs77135199; rs79718144; rs79901635	12	0.000230214	0.000175149	-0.000113078	0.000573507	1.00023	0.999887	1.00057	0.188715	0.613133	0.000885693	0.00105372	-0.00117961	0.00295099	0.555019	-0.000163357	0.000241678	0.621603	0.000341132	0.000495864	-0.000630761	0.00131302	0.491481	0.000398508	0.000557981	-0.000695135	0.00149215	0.54921	0.000331066	0.000716131	-0.00107255	0.00173468	0.689286	10.1765	0.600481	0.0396703	0.842127
12436_84_GSTO1_GST_omega_1	GSTO1	GBS	Inverse variance weighted	rs10159645; rs10509772; rs10786757; rs10883922; rs10883985; rs111589127; rs11191648; rs11191851; rs11191967; rs11192027; rs11192323; rs11192383; rs112278220; rs112318075; rs113701046; rs116844283; rs116949650; rs117219197; rs117423252; rs117461512; rs117527269; rs117692592; rs117781894; rs118074188; rs118096040; rs118096354; rs118146539; rs12761815; rs12766741; rs139313537; rs139412798; rs1402473…	116	4.74041e-05	3.62752e-05	-2.36953e-05	0.000118504	1.00005	0.999976	1.00012	0.191284	0.613133	0.000161765	0.000547448	-0.000911233	0.00123476	0.779498	-1.14381e-06	6.09123e-05	0.985745	0.000278231	0.000277694	-0.00026605	0.000822511	0.316376	0.000281297	0.00028457	-0.00027646	0.000839054	0.36108	0.00043979	0.00036107	-0.000267907	0.00114749	0.268936	2.89463	0.716227	5.73862	0.332489
15503_15_LEFTY2_Lefty_A	LEFTY2	GBS	Inverse variance weighted	rs114646469; rs116110999; rs116484615; rs12022013; rs143520993; rs146795542; rs184853; rs2615068; rs360058; rs360073; rs3738037; rs45479996; rs56362902; rs597429; rs61835165; rs7512296; rs75753793	17	-0.00022011	0.00016855	-0.000550469	0.000110248	0.99978	0.99945	1.00011	0.191586	0.613133	1.70952e-05	0.000127262	-0.000232338	0.000266528	0.893691	-3.53341e-06	1.89526e-05	0.852874	4.09278e-05	0.000111086	-0.000176802	0.000258657	0.712551	-0.000278647	0.000569289	-0.00139445	0.00083716	0.626654	-0.000278647	0.000577427	-0.0014104	0.000853111	0.63151	39.9481	0.789224	30.2554	0.983796
2834_54_KLK8_kallikrein_8	KLK8	GBS	Inverse variance weighted	rs10415306; rs10420738; rs11084043; rs1122466; rs117445788; rs1275219; rs143815637; rs145673783; rs145853613; rs147889053; rs149201050; rs198968; rs2569491; rs2569497; rs2659077; rs266115; rs28665094; rs3745539; rs3745540; rs3760731; rs56035820; rs58121148; rs61752567; rs7255685; rs74705037; rs77665111; rs77995531; rs78353057; rs952109	29	0.000119587	9.08231e-05	-5.8426e-05	0.000297601	1.00012	0.999942	1.0003	0.187937	0.613133	0.000511803	0.00031671	-0.000108949	0.00113255	0.157222	-8.32743e-05	4.26362e-05	0.0986292	0.000238494	0.00021031	-0.000173713	0.000650701	0.256788	0.000164721	0.000222696	-0.000271763	0.000601205	0.483564	-0.000141545	0.000385819	-0.000897751	0.000614661	0.724556	7.42903	0.190637	1.50449	0.959196
12376_85_CDKN2D_p19_INK4d	CDKN2D	GBS	Wald ratio	rs117717044	1	1.08914	0.833594	-0.544707	2.72298	2.97171	0.580012	15.2256	0.191364	0.613133	-0.000422738	0.000393862	-0.00119471	0.000349231	0.31873	6.61327e-05	4.84574e-05	0.214574	-7.41437e-05	0.000308237	-0.000678289	0.000530002	0.809911	4.34887e-05	0.000356179	-0.000654622	0.0007416	0.905833	4.34887e-05	0.000472477	-0.000882566	0.000969544	0.928926	44.1984	0.589299	8.49818	0.290718
4471_50_TGM3_TGM3	TGM3	GBS	Inverse variance weighted	rs10854244; rs117706619; rs13040012; rs140366157; rs142526110; rs145903487; rs1575125; rs2076406; rs214825; rs214832; rs34006897; rs34386558; rs3746687; rs4813518; rs4815059; rs6036467; rs6047596; rs6079081; rs6082994; rs6113410; rs62192635; rs71330419; rs7267144; rs7270505; rs73079366; rs73082692; rs73892471; rs78267617; rs78461353; rs78514928; rs78997416; rs79538587	32	0.000153604	0.000117351	-7.64031e-05	0.000383611	1.00015	0.999924	1.00038	0.190557	0.613133	-3.50151e-05	0.000268402	-0.000561082	0.000491052	0.89783	-1.23106e-05	4.04277e-05	0.764665	-7.57604e-05	0.000158171	-0.000385776	0.000234255	0.631955	-0.000709082	0.000976189	-0.00262241	0.00120425	0.47749	-0.000709082	0.00107	-0.00280629	0.00138812	0.516413	2.79814	0.903027	9.49586	0.891598
19377_14_OLFM2_NOE2	OLFM2	GBS	Inverse variance weighted	rs10402291; rs10416111; rs10421704; rs11085580; rs111253095; rs112138598; rs112477870; rs112664642; rs113167793; rs113180586; rs113186126; rs11670509; rs11670599; rs11671931; rs11671983; rs117248510; rs117289720; rs117342518; rs117451207; rs117843014; rs117960796; rs12460159; rs12977159; rs12982924; rs137999879; rs139311191; rs139995669; rs140185607; rs141126931; rs141875904; rs143275954; rs14410…	97	7.49466e-05	5.75408e-05	-3.78334e-05	0.000187727	1.00007	0.999962	1.00019	0.192747	0.613133																								116.412	0.0767385
14076_74_CST4_Cystatin_S	CST4	GBS	Inverse variance weighted	rs1040585; rs111738193; rs116868305; rs11699215; rs117407060; rs117458662; rs117791248; rs13040375; rs13044302; rs138959316; rs140818401; rs141812249; rs146122144; rs146212110; rs146862630; rs148880528; rs150427343; rs150861241; rs1571250; rs186926025; rs187197407; rs2070855; rs2247468; rs2749425; rs2983282; rs2983539; rs3004126; rs3761285; rs534795992; rs56288091; rs6049097; rs6076132; rs6083315…	48	-0.000107836	8.27865e-05	-0.000270097	5.44261e-05	0.999892	0.99973	1.00005	0.19272	0.613133																								22.4765	0.949809
8923_94_GALNT16_GLTL1	GALNT16	GBS	Inverse variance weighted	rs10143223; rs113460438; rs1147465; rs1147469; rs117950632; rs12100668; rs12587250; rs1275674; rs1275723; rs12884121; rs143821647; rs1475033; rs149027663; rs17106237; rs17106256; rs1710991; rs17765625; rs194711; rs2093010; rs2268983; rs227397; rs2331957; rs34658214; rs34859711; rs35024400; rs4899340; rs55654254; rs55711438; rs68006628; rs75972977; rs76334799; rs76571673; rs78683203; rs79189607; r…	37	-0.000124918	9.46726e-05	-0.000310477	6.06399e-05	0.999875	0.99969	1.00006	0.18701	0.613133																								22.8124	0.35406
12357_41_SNAP29_SNP29	SNAP29	GBS	Inverse variance weighted	rs178030; rs192565874	2	-0.000589497	0.000451493	-0.00147442	0.00029543	0.999411	0.998527	1.0003	0.191668	0.613133																								98.5528	0.14932
13686_2_IL5RA_IL_5_Ra	IL5RA	GBS	Inverse variance weighted	rs111453220; rs111818647; rs113019721; rs113364681; rs114206920; rs114311377; rs115230166; rs116213537; rs116742548; rs11710399; rs11917947; rs12494869; rs13064690; rs13070450; rs13088151; rs13090113; rs13091272; rs138985132; rs139655179; rs143941522; rs145555186; rs146622330; rs147835956; rs1499087; rs1600356; rs17021195; rs17659894; rs17878498; rs17881827; rs17882152; rs17882794; rs17885333; rs…	88	7.15148e-05	5.48329e-05	-3.59576e-05	0.000178987	1.00007	0.999964	1.00018	0.192154	0.613133
2647_66_GDI2_Rab_GDP_dissociation_inhibitor_beta	GDI2	GBS	Inverse variance weighted	rs10752281; rs3750638; rs55913768; rs7098957	4	-0.000533803	0.000405757	-0.00132909	0.000261481	0.999466	0.998672	1.00026	0.188317	0.613133
5657_28_ST3GAL1_SIA4A	ST3GAL1	GBS	Inverse variance weighted	rs10100754; rs112631708; rs113059565; rs11992377; rs144497707; rs2736863; rs2736864; rs2736872; rs28725480; rs2945746; rs2945752; rs2976553; rs2977537; rs3802259; rs4736679; rs55936234; rs62518125; rs62520289; rs6471119; rs67694747; rs6990329; rs7010785; rs71526288; rs72718260; rs760332; rs7815759; rs78817132; rs9643300; rs999101	29	0.00015073	0.000115185	-7.50325e-05	0.000376492	1.00015	0.999925	1.00038	0.190673	0.613133
13465_5_RCAN1_CCP1	RCAN1	GBS	Wald ratio	rs41313005	1	0.00106158	0.000818015	-0.000541728	0.00266489	1.00106	0.999458	1.00267	0.194372	0.617217	-5.19742e-05	6.47162e-05	-0.000178818	7.48696e-05	0.423334	2.95192e-06	1.24717e-05	0.813259	-4.39671e-05	6.20649e-05	-0.000165614	7.76801e-05	0.478693	0.00206575	0.00352959	-0.00485225	0.00898374	0.559347	0.00206575	0.00327003	-0.00434352	0.00847501	0.528638	6.40805	0.894133	142.554	0.290363
15641_20_TMEFF1_TEFF1	TMEFF1	GBS	Wald ratio	rs3983768	1	-0.00117748	0.000912583	-0.00296615	0.000611179	0.998823	0.997038	1.00061	0.196955	0.624323	-0.000128717	0.000355158	-0.000824827	0.000567393	0.720838	4.0374e-05	4.24901e-05	0.353354	0.000118793	0.000226479	-0.000325106	0.000562692	0.599917	0.000103284	0.000306801	-0.000498047	0.000704615	0.739723	2.86611e-05	0.000432921	-0.000819864	0.000877187	0.947842	22.0646	0.0772961	30.1722	0.0671116
17403_14_ACADSB_acyl_Coenzyme_A_dehydrogenase	ACADSB	GBS	Inverse variance weighted	rs11593582; rs12243832; rs17104496; rs2164750; rs61862002; rs67693083; rs7913063	7	0.00041004	0.000318504	-0.000214228	0.00103431	1.00041	0.999786	1.00103	0.197957	0.624709	-0.000634321	0.00299525	-0.006505	0.00523636	0.867142	1.41555e-05	0.000171116	0.947456	-0.000419561	0.000544436	-0.00148666	0.000647535	0.440925	-0.000438921	0.00065911	-0.00173078	0.000852934	0.573984	-0.00045425	0.000626138	-0.00168148	0.00077298	0.543563	30.4253	0.171052	0.0543595	0.815644
3803_10_CST5_CYTD	CST5	GBS	Inverse variance weighted	rs111276689; rs112385480; rs112961631; rs115448696; rs116548544; rs11696133; rs11697640; rs116992531; rs11699497; rs11699958; rs117552590; rs117572173; rs117614626; rs117720287; rs117730889; rs117828697; rs117829704; rs117878507; rs118098651; rs118191234; rs12480454; rs12625710; rs13037793; rs13042855; rs1331290; rs138959316; rs139050668; rs139745922; rs141320443; rs142614885; rs142767998; rs1430…	108	5.03354e-05	3.92486e-05	-2.65919e-05	0.000127263	1.00005	0.999973	1.00013	0.199676	0.624709	-7.22916e-05	8.81578e-05	-0.000245081	0.000100498	0.414298	6.04187e-06	1.36757e-05	0.659661	-5.1281e-05	8.52251e-05	-0.000218322	0.00011576	0.547366	0.00174126	0.00186659	-0.00191726	0.00539977	0.353285	0.00174126	0.00186698	-0.00191803	0.00540054	0.353386	0.166555	0.920096	105.229	0.181792
5636_10_MFAP4_MFAP4	MFAP4	GBS	Inverse variance weighted	rs1054206; rs11651540; rs11656071; rs117039041; rs137876395; rs139356332; rs151132219; rs2469844; rs7501702; rs80066936; rs9901327	11	0.000225612	0.000175625	-0.000118613	0.000569836	1.00023	0.999881	1.00057	0.198925	0.624709	1.77249e-05	0.00010647	-0.000190956	0.000226405	0.868247	-5.73144e-06	1.66571e-05	0.731786	-1.7505e-05	0.000108134	-0.000229447	0.000194437	0.871398	0.00118873	0.000920923	-0.000616281	0.00299374	0.200846	0.00118873	0.00089695	-0.000569293	0.00294675	0.189204	131.185	0.926309	89.0472	0.0843528
8310_6_ZG16B_U773	ZG16B	GBS	Inverse variance weighted	rs11076788; rs113069306; rs2335454; rs28668368; rs4439767; rs79730178; rs8046328; rs8053591; rs9925556	9	-0.00027377	0.000213122	-0.000691489	0.000143948	0.999726	0.999309	1.00014	0.198942	0.624709	4.5191e-06	7.49364e-05	-0.000142356	0.000151394	0.952109	-2.76815e-05	1.83824e-05	0.137262	-9.26416e-05	6.95246e-05	-0.00022891	4.36265e-05	0.182695	0.000880278	0.0012259	-0.00152249	0.00328305	0.475415	0.000880278	0.00120219	-0.00147602	0.00323657	0.466789	64.8445	0.586074	84.2458	0.0260016
5457_5_COLEC12_COLEC12	COLEC12	GBS	Inverse variance weighted	rs112129280; rs117243664; rs117499167; rs1274285; rs143241654; rs145533604; rs146732498; rs1539790; rs16944807; rs183912236; rs2127640; rs4798111; rs487718; rs493130; rs58562161; rs60957388; rs62091364; rs675712; rs7232942; rs74954629; rs75663680; rs76209227; rs76367754; rs76480693; rs77655507; rs959015	26	-0.000172707	0.00013428	-0.000435896	9.04813e-05	0.999827	0.999564	1.00009	0.198382	0.624709	-0.000591093	0.000397185	-0.00136958	0.000187389	0.146799	8.33564e-05	4.86277e-05	0.0964804	6.20386e-05	0.000193836	-0.00031788	0.000441958	0.748925	0.00033282	0.00199144	-0.00357041	0.00423605	0.868323	0.00033282	0.00219091	-0.00396137	0.00462701	0.880212	105.225	0.812252	42.081	0.0884678
4564_2_PLXNC1_PLXC1	PLXNC1	GBS	Inverse variance weighted	rs1000703; rs10083079; rs10777534; rs10777558; rs10859718; rs11106993; rs11107009; rs11107410; rs11107412; rs11107458; rs11107483; rs11107486; rs11107524; rs11107585; rs11107833; rs111951598; rs115651556; rs117013318; rs117171658; rs117181497; rs117699264; rs117848143; rs117999987; rs118101646; rs12302104; rs12422275; rs12423922; rs12424302; rs12578141; rs12597; rs12816662; rs12817202; rs1298698;…	121	-5.12558e-05	3.99807e-05	-0.000129618	2.71063e-05	0.999949	0.99987	1.00003	0.199838	0.624709	-0.00127246	0.00117367	-0.00357284	0.00102793	0.357639	0.000108063	0.000124044	0.447771	-1.5098e-05	0.000477428	-0.000950856	0.00092066	0.974772	-0.000245539	0.000628752	-0.00147789	0.000986815	0.71606	-0.000245539	0.000650045	-0.00151963	0.00102855	0.724823	21.1148	0.736015	3.1569	0.368061
3169_70_IDUA_IDUA	IDUA	GBS	Inverse variance weighted	rs10016588; rs1045458; rs114003099; rs114074452; rs115274126; rs11552301; rs115657987; rs116303535; rs116739534; rs11724371; rs11733812; rs117750622; rs11946340; rs12641194; rs13136656; rs13143527; rs137986209; rs138298498; rs139096444; rs139616585; rs140892583; rs142074439; rs142943203; rs143146863; rs143300170; rs143621184; rs144793356; rs144935065; rs147280206; rs147473864; rs148339463; rs1503…	81	-6.41726e-05	4.99932e-05	-0.000162159	3.38141e-05	0.999936	0.999838	1.00003	0.199273	0.624709	-0.000434388	0.000440406	-0.00129758	0.000428808	0.356826	5.02337e-05	4.80869e-05	0.330914	6.66455e-05	0.000300741	-0.000522807	0.000656099	0.824622	8.65929e-05	0.000345017	-0.000589641	0.000762827	0.808155	-0.000499436	0.000550271	-0.00157797	0.000579094	0.3906	27.3265	0.289465	7.06572	0.422069
5634_39_POFUT1_OFUT1	POFUT1	GBS	Inverse variance weighted	rs113495651; rs113542638; rs11697843; rs117076828; rs118037877; rs143416855; rs150682895; rs150755033; rs17268666; rs2093066; rs242542; rs35137593; rs383753; rs4911198; rs4911254; rs542213402; rs6060117; rs6089119; rs73102674; rs73112104; rs75106956; rs75921559; rs76480528	23	-0.000135573	0.000105722	-0.000342788	7.1641e-05	0.999864	0.999657	1.00007	0.199716	0.624709																								5.83216	0.666026
17231_1_LCP1_L_plastin	LCP1	GBS	Inverse variance weighted	rs141552695; rs150830439; rs17843980; rs17844104; rs191789249; rs34813434; rs4942445; rs56094809; rs6561269; rs7990889; rs9567579; rs9645993	12	-0.000366548	0.000287546	-0.000930138	0.000197041	0.999634	0.99907	1.0002	0.202398	0.631623	-3.03271e-05	0.00012955	-0.000284245	0.000223591	0.815848	-1.70381e-05	1.92338e-05	0.379861	-0.000102502	0.000112401	-0.000322809	0.000117804	0.361805	-0.000162547	0.00075954	-0.00165124	0.00132615	0.831379	-0.000162547	0.000683396	-0.001502	0.00117691	0.812931	0.237496	0.888031	46.9993	0.63325
16324_38_TLR1_TLR1	TLR1	GBS	Inverse variance weighted	rs12513175; rs13150445; rs2045767; rs5743618; rs73236680; rs75795999; rs76032079; rs77493741	8	-0.00040723	0.000319781	-0.001034	0.000219541	0.999593	0.998967	1.00022	0.202853	0.631952	-0.000115215	0.000254612	-0.000614254	0.000383824	0.660559	3.30907e-05	3.67727e-05	0.389344	-4.20093e-06	0.000219873	-0.000435152	0.00042675	0.984756	8.52018e-05	0.000421273	-0.000740493	0.000910896	0.843414	8.52018e-05	0.00049479	-0.000884586	0.00105499	0.866409	65.1107	0.104691	2.62086	0.988995
3329_14_PGLYRP1_PGRP_S	PGLYRP1	GBS	Inverse variance weighted	rs117451183; rs11881956; rs13346756; rs150191999; rs17661517; rs2007332; rs2072563; rs62136887; rs67602088; rs71353904; rs759624; rs78204669; rs8102387	13	0.000237132	0.000186423	-0.000128258	0.000602522	1.00024	0.999872	1.0006	0.20337	0.632475
15372_43_BRD2_BRD2	BRD2	GBS	Inverse variance weighted	rs200995579; rs35940802	2	0.000956234	0.00075386	-0.000521332	0.0024338	1.00096	0.999479	1.00244	0.204637	0.634236	-0.000627243	0.000618683	-0.00183986	0.000585375	0.33714	4.05027e-05	6.82909e-05	0.567723	-0.000282123	0.000337987	-0.000944576	0.000380331	0.403878	-0.000307198	0.000789106	-0.00185385	0.00123945	0.705217	-0.000307198	0.000795041	-0.00186548	0.00125108	0.7073	7.19038	0.996012	3.54897	0.938519
15364_101_APOC1_Apo_C_I	APOC1	GBS	Inverse variance weighted	rs10420434; rs1064725; rs1081106; rs111243475; rs112450640; rs11668303; rs11672683; rs11673139; rs117142879; rs117261169; rs117264457; rs140912273; rs143466349; rs143994597; rs150549018; rs150820726; rs1727733; rs28363848; rs28399607; rs28399635; rs2889414; rs3112440; rs346756; rs35136575; rs35378044; rs3852861; rs405697; rs542387475; rs59007384; rs60049679; rs62116266; rs62117205; rs62118205; rs…	43	-0.000123763	9.75074e-05	-0.000314877	6.73517e-05	0.999876	0.999685	1.00007	0.204346	0.634236	0.00106925	0.000911135	-0.000716572	0.00285508	0.293433	-0.000111283	6.63137e-05	0.154161	1.50639e-05	0.000382729	-0.000735086	0.000765214	0.968604	-3.44854e-06	0.000448333	-0.000882182	0.000875285	0.994112	-0.000194389	0.000631153	-0.00143145	0.00104267	0.768502	47.784	0.6403	1.98504	0.851211
3435_53_FN1_FN1_4	FN1	GBS	Inverse variance weighted	rs10195424; rs10206852; rs1250226; rs1250259; rs13023321; rs13392737; rs147166889; rs147819925; rs2692234; rs75853925; rs7594345	11	0.000282267	0.000222725	-0.000154274	0.000718807	1.00028	0.999846	1.00072	0.205036	0.634384	7.85595e-05	9.35054e-05	-0.000104711	0.00026183	0.403562	-1.33082e-05	1.68355e-05	0.431807	1.54519e-05	8.60449e-05	-0.000153196	0.0001841	0.857483	0.00033172	0.0027652	-0.00508808	0.00575151	0.904838	0.00033172	0.00284688	-0.00524817	0.00591161	0.907556	31.7747	0.669823	59.0294	0.881663
4469_78_CHST15_ST4S6	CHST15	GBS	Inverse variance weighted	rs4379785; rs4397784; rs6588740; rs7068439	4	0.000435901	0.000345716	-0.000241702	0.0011135	1.00044	0.999758	1.00111	0.207357	0.63613	0.000227615	0.000472609	-0.000698699	0.00115393	0.636601	-5.65242e-06	4.75408e-05	0.906837	0.000446111	0.000243155	-3.04735e-05	0.000922696	0.0665539	0.00032195	0.000249966	-0.000167982	0.000811883	0.21501	-0.000349321	0.000495013	-0.00131955	0.000620905	0.489945	140.337	0.523713	26.6469	0.0455787
6969_14_WFDC5_WFDC5	WFDC5	GBS	Wald ratio	rs35456522	1	-0.00118803	0.000940171	-0.00303077	0.000654701	0.998813	0.996974	1.00065	0.206361	0.63613	-1.12337e-05	4.86548e-05	-0.000106597	8.41298e-05	0.817691	-1.03156e-06	1.00748e-05	0.918572	-1.86103e-05	5.43554e-05	-0.000125147	8.79262e-05	0.732063	-0.00322538	0.00378625	-0.0106464	0.00419567	0.395522	-0.00322538	0.003602	-0.0102853	0.00383454	0.371855	16.4622	0.687569	120.153	0.995862
7179_69_NFASC_NFASC	NFASC	GBS	Inverse variance weighted	rs113679397; rs114434362; rs114776144; rs11576667; rs116239937; rs11801560; rs12029850; rs12041025; rs12144762; rs12405987; rs12731223; rs147777905; rs148043217; rs150425909; rs17649110; rs2246661; rs2492986; rs2595968; rs2759282; rs2802815; rs4951201; rs4951309; rs548479976; rs6696330; rs72743290; rs72755831; rs76365335; rs77393839; rs79644588; rs944076	30	0.000121801	9.65205e-05	-6.73789e-05	0.000310982	1.00012	0.999933	1.00031	0.206977	0.63613	0.000449264	0.000301237	-0.00014116	0.00103969	0.15972	-2.96912e-05	4.53291e-05	0.52388	0.000358431	0.000213439	-5.99086e-05	0.000776771	0.0930903	0.000192727	0.000411607	-0.000614022	0.000999476	0.646826	0.000192727	0.000452036	-0.000693264	0.00107872	0.676333	54.6771	0.0609084	21.1681	0.0696695
5637_81_NTNG1_NTNG1	NTNG1	GBS	Inverse variance weighted	rs10494058; rs10881458; rs11184825; rs11185100; rs111854049; rs112837818; rs114183842; rs114241755; rs114775586; rs114782323; rs115181431; rs115417851; rs115512797; rs11577598; rs12025396; rs12025839; rs12027858; rs12042068; rs12118123; rs12118614; rs12129199; rs12129687; rs12133573; rs12143353; rs12754011; rs138539485; rs139865027; rs142789107; rs148574912; rs149414701; rs150036004; rs150407955;…	78	5.23616e-05	4.15035e-05	-2.89851e-05	0.000133708	1.00005	0.999971	1.00013	0.207085	0.63613	0.000162503	0.000316608	-0.000458048	0.000783055	0.617918	-6.57984e-06	4.02693e-05	0.87317	0.000101997	0.000192391	-0.000275089	0.000479083	0.596005	0.000107166	0.000196726	-0.000278418	0.00049275	0.595906	0.000179634	0.000286637	-0.000382175	0.000741443	0.542598	106.065	0.0522846	3.61023	0.979965
5196_7_NMT1_NMT1	NMT1	GBS	Wald ratio	rs1053733	1	0.00135792	0.00107375	-0.000746638	0.00346247	1.00136	0.999254	1.00347	0.205998	0.63613	1.39743e-05	7.67842e-05	-0.000136523	0.000164471	0.855979	-2.99254e-05	1.86495e-05	0.111931	-2.66017e-05	6.9825e-05	-0.000163459	0.000110255	0.70322	0.00157836	0.00205694	-0.00245325	0.00560997	0.444787	0.00157836	0.00199478	-0.00233141	0.00548813	0.430772	3.65856	0.300772	123.801	0.0213732
3890_8_LDHB_LDH_H_1	LDHB	GBS	Inverse variance weighted	rs11046091; rs11046111; rs138560021; rs74626198	4	0.000617909	0.000491281	-0.000345001	0.00158082	1.00062	0.999655	1.00158	0.208481	0.637418	-0.000300408	0.000691632	-0.00165601	0.00105519	0.679222	1.52489e-05	8.10444e-05	0.856958	-0.000360466	0.000288863	-0.000926637	0.000205705	0.212075	0.000893624	0.000955089	-0.00097835	0.0027656	0.380602	0.000893624	0.000880526	-0.000832207	0.00261946	0.343953	0.0616907	0.803843	2.30121	0.890018
5727_35_B3GALTL_B3GLT	B3GLCT	GBS	Inverse variance weighted	rs117175354; rs117205525; rs117215670; rs117853753; rs139096283; rs151094538; rs2025727; rs35019745; rs60249166; rs9542651; rs9596136; rs9602169	12	0.000188762	0.000150026	-0.000105289	0.000482813	1.00019	0.999895	1.00048	0.208321	0.637418
16015_19_GPT_ALT	GPT	GBS	Wald ratio	rs1055167	1	-0.00122555	0.000976048	-0.0031386	0.000687505	0.998775	0.996866	1.00069	0.209252	0.637621	0.000493339	0.0005992	-0.000681093	0.00166777	0.437467	-5.92116e-05	7.46071e-05	0.453459	0.000114844	0.00025697	-0.000388817	0.000618505	0.654936	0.000143019	0.000279258	-0.000404327	0.000690365	0.622389	0.000243414	0.000410562	-0.000561288	0.00104812	0.569638	0.137076	0.711206	3.01044	0.884035
15462_28_CD8A_CD8A	CD8A	GBS	Inverse variance weighted	rs112635323; rs113993265; rs115424589; rs11547281; rs115559579; rs12990400; rs13005637; rs13015936; rs146349661; rs146470930; rs150349563; rs185779223; rs189706169; rs201118660; rs377218232; rs41291145; rs4488661; rs4832255; rs529390635; rs533673982; rs56003000; rs566001135; rs567858771; rs572860866; rs62146314; rs6737677; rs750442; rs7573463; rs7587003; rs76014911; rs80170993	31	-0.000136798	0.000108927	-0.000350296	7.66997e-05	0.999863	0.99965	1.00008	0.209165	0.637621	-8.6487e-05	0.000210089	-0.000498261	0.000325287	0.684393	1.1108e-05	2.58378e-05	0.67126	-0.000196908	0.000180491	-0.00055067	0.000156854	0.27529	-0.000168197	0.000207423	-0.000574745	0.000238352	0.425398	0.000203709	0.000340246	-0.000463174	0.000870591	0.554976	29.0069	0.920094	22.276	0.503646
3508_78_CCL22_MDC	CCL22	GBS	Inverse variance weighted	rs112777051; rs11642640; rs11862500; rs11866912; rs12444358; rs138026745; rs142190319; rs143683910; rs145734877; rs146035976; rs149034664; rs1645890; rs170364; rs1823479; rs27392; rs28455015; rs289703; rs289724; rs34250990; rs34876054; rs3784899; rs4783990; rs4784851; rs4993022; rs55994220; rs609509; rs61198123; rs62036124; rs62037104; rs62039360; rs66807230; rs711757; rs71375907; rs7186642; rs71…	46	0.000126484	0.000100871	-7.12238e-05	0.000324191	1.00013	0.999929	1.00032	0.209874	0.638439																								47.162	0.306254
15515_2_SAA1_SAA	SAA1	GBS	Inverse variance weighted	rs10766463; rs10832834; rs10832982; rs11024792; rs11025047; rs112396706; rs117106922; rs117906952; rs118127963; rs12288315; rs12290125; rs12793054; rs1378603; rs1395319; rs139928302; rs140228831; rs141556093; rs143040780; rs148969064; rs151172395; rs16934735; rs17490201; rs1867875; rs1869784; rs187550847; rs190166071; rs2299629; rs2468850; rs2658548; rs2658563; rs34551030; rs35599608; rs4148620; …	53	0.0001128	9.03983e-05	-6.43807e-05	0.000289981	1.00011	0.999936	1.00029	0.2121	0.641976	-1.59215e-05	0.00012241	-0.000255845	0.000224002	0.896988	-1.91452e-05	1.91546e-05	0.321926	-0.000161558	0.00010791	-0.000373061	4.99458e-05	0.134354	-0.000454632	0.00210997	-0.00459017	0.00368091	0.830185	-0.000454632	0.00185756	-0.00409544	0.00318618	0.807547	97.7248	0.22438	48.0196	0.736202
3060_43_C9_C9	C9	GBS	Inverse variance weighted	rs10462009; rs10512702; rs111675464; rs114472213; rs115000305; rs115096222; rs116351960; rs137920965; rs143496440; rs146531093; rs358501; rs35950587; rs561346; rs62358178; rs62358228; rs62360065; rs696766; rs79665438; rs835703	19	0.000206165	0.000165114	-0.000117459	0.000529788	1.00021	0.999883	1.00053	0.211805	0.641976	-0.000277928	0.000340065	-0.000944455	0.0003886	0.4239	2.0093e-05	4.24164e-05	0.641107	-0.000162566	0.000219093	-0.000591988	0.000266856	0.45809	-0.00035606	0.000474926	-0.00128691	0.000574794	0.462153	-0.00035606	0.000498034	-0.00133221	0.000620087	0.482914	0.824072	0.363992	23.4902	0.21644
19367_34_DCI_D3D2	ECI1	GBS	Inverse variance weighted	rs11541763; rs141206306; rs148761769; rs184781020; rs193158391; rs35940281; rs45482793; rs62040672; rs78141372	9	0.000313622	0.000251141	-0.000178614	0.000805859	1.00031	0.999821	1.00081	0.211742	0.641976
3049_61_PRSS1_Trypsin	PRSS1	GBS	Wald ratio	rs62470638	1	-0.000928019	0.000745356	-0.00238892	0.000532879	0.999072	0.997614	1.00053	0.213107	0.642325	2.45765e-05	9.95715e-05	-0.000170584	0.000219737	0.80567	-5.61809e-06	1.47373e-05	0.704041	-2.50694e-05	9.36912e-05	-0.000208704	0.000158565	0.789027	0.00016476	0.00116516	-0.00211896	0.00244848	0.887897	0.00016476	0.00126731	-0.00231917	0.00264869	0.896879	16.396	0.289792	62.7681	0.933609
18884_22_DNAJB4_DNJB4	DNAJB4	GBS	Inverse variance weighted	rs10493605; rs11162383; rs112433218; rs113873471; rs114666974; rs114693226; rs114803006; rs115466339; rs116101331; rs12732787; rs144710071; rs187495986; rs190698177; rs2351034; rs489129; rs55944358; rs6677890; rs6699769; rs7527150; rs7536907	20	0.000186939	0.000150317	-0.000107682	0.000481559	1.00019	0.999892	1.00048	0.213635	0.642325	0.000134352	8.34538e-05	-2.92176e-05	0.000297921	0.110962	-1.16546e-05	1.63285e-05	0.477246	0.000132412	7.26066e-05	-9.89642e-06	0.000274721	0.0681977	0.000255215	0.000708242	-0.00113294	0.00164337	0.71943	0.000255215	0.000691533	-0.00110019	0.00161062	0.712952	9.17339	0.868278	67.147	0.959434
6897_38_B3GAT3_B3GA3	B3GAT3	GBS	Inverse variance weighted	rs111275386; rs11231267; rs113554344; rs117266155; rs117762989; rs12803676; rs140924568; rs141489007; rs146837093; rs146909957; rs149643890; rs174627; rs17663676; rs2259606; rs34967927; rs3741240; rs3809079; rs653309; rs7110438; rs7122541; rs71490385; rs72922318; rs72923302; rs72927273; rs72931390; rs76300755	26	0.000172987	0.000139082	-9.96149e-05	0.000445588	1.00017	0.9999	1.00045	0.213584	0.642325	8.61917e-05	6.7007e-05	-4.5142e-05	0.000217525	0.201397	-1.26747e-05	1.41273e-05	0.371842	6.69746e-05	6.13119e-05	-5.31968e-05	0.000187146	0.274676	8.20623e-05	6.25929e-05	-4.06198e-05	0.000204744	0.192905	-2.71543e-05	0.000106946	-0.000236768	0.00018246	0.8001	83.0979	0.710144	87.0381	0.755838
3434_34_FN1_FN1_3	FN1	GBS	Inverse variance weighted	rs10195424; rs1250226; rs1250258; rs12996411; rs13392737; rs147819925; rs2577290; rs75853925; rs7594345	9	0.000295487	0.000237566	-0.000170143	0.000761117	1.0003	0.99983	1.00076	0.213571	0.642325	-0.000178741	0.00019786	-0.000566547	0.000209064	0.373525	1.70319e-05	2.21857e-05	0.448669	-0.000149033	0.000180183	-0.000502193	0.000204126	0.408168	-0.000825103	0.00112857	-0.0030371	0.00138689	0.470205	-0.000825103	0.00105951	-0.00290175	0.00125154	0.442028	8.31517	0.684824	19.2027	0.935661
17138_8_GSTA1_GST_A1_1	GSTA1	GBS	Inverse variance weighted	rs1000809; rs1028426; rs10456664; rs111461400; rs115200584; rs115574009; rs116328478; rs116539979; rs116788691; rs12196615; rs12234146; rs12529905; rs13198332; rs143803123; rs147223879; rs182592406; rs1884457; rs209502; rs2608671; rs2749008; rs2817112; rs34772125; rs4121198; rs41271283; rs4236106; rs45561335; rs4712001; rs4715307; rs593808; rs657280; rs677097; rs715441; rs71555507; rs72552261; rs…	48	0.00012007	9.68642e-05	-6.97834e-05	0.000309924	1.00012	0.99993	1.00031	0.215133	0.64292	1.01217e-06	4.86388e-05	-9.43199e-05	9.63442e-05	0.983439	-1.66135e-05	1.61064e-05	0.304826	-5.48015e-05	4.65724e-05	-0.000146083	3.64803e-05	0.239317	-0.00145583	0.00272795	-0.00680262	0.00389095	0.594753	-0.00145583	0.00283483	-0.00701211	0.00410044	0.608699	0.458771	0.498199	107.449	0.263937
16304_6_LGR4_LGR4	LGR4	GBS	Inverse variance weighted	rs117543292; rs147841726; rs61887841	3	0.000650993	0.000525632	-0.000379247	0.00168123	1.00065	0.999621	1.00168	0.215533	0.64292	6.30729e-05	5.31648e-05	-4.11302e-05	0.000167276	0.23696	-3.28979e-06	1.42918e-05	0.818194	6.62338e-05	4.29762e-05	-1.79995e-05	0.000150467	0.123274	-0.00134173	0.00289068	-0.00700747	0.00432401	0.643063	-0.00134173	0.00289517	-0.00701626	0.00433279	0.643577	27.0027	0.255853	230.655	0.0234816
16770_3_REG1B_REG1B	REG1B	GBS	Inverse variance weighted	rs10180567; rs1036392; rs10496214; rs111240857; rs11126696; rs111274531; rs114426460; rs114506174; rs115092731; rs116344400; rs116553900; rs11678299; rs11682199; rs12474497; rs1261237; rs13010862; rs13027289; rs138334805; rs139564670; rs140133135; rs140678911; rs141639277; rs143013309; rs1448212; rs145410026; rs146599142; rs150460803; rs150828483; rs283822; rs283844; rs283874; rs2902019; rs291649…	61	-8.83177e-05	7.12831e-05	-0.000228033	5.13971e-05	0.999912	0.999772	1.00005	0.215356	0.64292	1.25989e-05	0.000227521	-0.000433342	0.00045854	0.956571	2.231e-05	3.31638e-05	0.511356	7.63479e-05	0.000176989	-0.00027055	0.000423246	0.666198	0.000253741	0.000322074	-0.000377524	0.000885005	0.442309	0.000253741	0.000381864	-0.000494712	0.00100219	0.515846	9.91227	0.0419316	8.00876	0.923431
4158_54_PLAU_uPA	PLAU	GBS	Inverse variance weighted	rs112950248; rs113248511; rs113667161; rs116843906; rs117866313; rs11813007; rs11817132; rs139272228; rs145203580; rs146287686; rs150014740; rs150026080; rs17738368; rs2140409; rs2227560; rs2227581; rs2664283; rs41280378; rs4745718; rs4746137; rs61864473; rs61864538; rs61865811; rs7069013; rs7094073; rs77468362	26	-0.000139753	0.000112552	-0.000360355	8.08487e-05	0.99986	0.99964	1.00008	0.214356	0.64292	-0.000681393	0.000625395	-0.00190717	0.000544382	0.297312	4.99029e-05	5.16757e-05	0.353256	-0.00034323	0.000311496	-0.000953762	0.000267302	0.270516	-0.000501291	0.000469385	-0.00142128	0.000418703	0.304963	-0.000398981	0.000539795	-0.00145698	0.000659018	0.472961	21.7047	0.245361	12.0479	0.441844
11441_11_PYGL_PYGL	PYGL	GBS	Inverse variance weighted	rs17720606; rs7160537; rs73284790	3	0.000420995	0.000339981	-0.000245368	0.00108736	1.00042	0.999755	1.00109	0.215609	0.64292																								18.7347	0.22601
6408_2_INHBC_INHBC	INHBC	GBS	Inverse variance weighted	rs10876966; rs11172256; rs11537654; rs117929674; rs142621536; rs3741423; rs3809113; rs78558633	8	-0.000376457	0.000304329	-0.000972941	0.000220028	0.999624	0.999028	1.00022	0.216085	0.643278	0.000301698	0.000680892	-0.00103285	0.00163625	0.676214	-4.16663e-05	7.03617e-05	0.579497	-0.000326221	0.000310463	-0.000934729	0.000282287	0.293371	-0.000337901	0.000366927	-0.00105708	0.000381276	0.392627	-0.000269354	0.000486872	-0.00122362	0.000684915	0.600095	20.4886	0.365735	2.05861	0.840977
13434_172_PARVA_PARVA	PARVA	GBS	Inverse variance weighted	rs10831788; rs11022131; rs4757338; rs4757383	4	0.000498146	0.000405043	-0.000295738	0.00129203	1.0005	0.999704	1.00129	0.21875	0.643439	8.34753e-05	4.62372e-05	-7.1496e-06	0.0001741	0.073077	-6.69998e-06	1.02075e-05	0.512613	9.95844e-05	4.99778e-05	1.628e-06	0.000197541	0.0463081	0.000786383	0.00413387	-0.00731601	0.00888877	0.849392	0.000786383	0.00415876	-0.00736479	0.00893755	0.850282	114.265	0.70122	146.764	0.46667
10464_6_ANTXR1_ANTR1	ANTXR1	GBS	Wald ratio	rs7424376	1	0.00129536	0.00105063	-0.000763882	0.0033546	1.0013	0.999236	1.00336	0.217601	0.643439	-3.58799e-05	0.000169794	-0.000368676	0.000296916	0.833303	2.09954e-07	2.42431e-05	0.993117	1.15544e-05	0.000118857	-0.000221405	0.000244514	0.922558	-0.00492771	0.00430282	-0.0133612	0.00350581	0.256251	-0.00492771	0.00452238	-0.0137916	0.00393616	0.27984	19.3729	0.971413	103.097	0.00183911
3796_79_ANGPTL4_ANGL4	ANGPTL4	GBS	Wald ratio	rs116843064	1	0.000676158	0.000550063	-0.000401965	0.00175428	1.00068	0.999598	1.00176	0.218983	0.643439	-3.86404e-06	0.000124893	-0.000248655	0.000240927	0.97553	2.02286e-06	2.13878e-05	0.925299	4.55767e-05	0.000108385	-0.000166858	0.000258011	0.674115	-0.000910464	0.00153973	-0.00392833	0.0021074	0.558739	-0.000910464	0.00135681	-0.00356981	0.00174888	0.507333	175.742	0.385885	28.7009	0.48072
14153_8_EFNA3_Ephrin_A3	EFNA3	GBS	Wald ratio	rs67333363	1	-0.00127681	0.00103829	-0.00331186	0.000758249	0.998724	0.996694	1.00076	0.218804	0.643439	-0.00037177	0.000130931	-0.000628395	-0.000115144	0.00597809	3.71442e-05	1.76261e-05	0.0388338	-0.000139005	0.000109601	-0.000353823	7.58132e-05	0.204698	-0.00107764	0.00198958	-0.00497721	0.00282193	0.589836	-0.00107764	0.00212261	-0.00523796	0.00308268	0.613311	29.8491	0.853902	65.5357	0.527781
19557_3_KLB_KLOTB	KLB	GBS	Inverse variance weighted	rs10013417; rs10019892; rs10030562; rs1053504; rs1055582; rs11096971; rs11097003; rs111371244; rs111477817; rs111549464; rs111684889; rs111962998; rs112096284; rs112282407; rs112369436; rs112837896; rs112838191; rs112854888; rs114167846; rs114466047; rs114484098; rs114853972; rs114904679; rs114956981; rs115030854; rs115531034; rs11736922; rs11932152; rs12510211; rs13117803; rs13119070; rs13142049…	120	6.10401e-05	4.94321e-05	-3.58468e-05	0.000157927	1.00006	0.999964	1.00016	0.216895	0.643439	1.78366e-05	0.00013117	-0.000239256	0.00027493	0.892352	1.11004e-05	2.19756e-05	0.615566	8.38462e-05	0.000104425	-0.000120827	0.000288519	0.422014	0.00143905	0.00166928	-0.00183273	0.00471083	0.392455	0.00143905	0.00165767	-0.00180999	0.00468809	0.389172	6.91247	0.806127	61.0223	0.209818
15333_11_SDF2_SDF2	SDF2	GBS	Inverse variance weighted	rs111306228; rs111596287; rs113954333; rs12943420; rs138827981; rs1460026; rs149981552; rs17719191; rs17719944; rs184687345; rs1981512; rs2138093; rs35648626; rs4795430; rs59005037; rs62065291; rs62066359; rs704; rs7222245; rs76442659; rs78419586; rs929465; rs9900311	23	-0.000160755	0.000130636	-0.000416802	9.52923e-05	0.999839	0.999583	1.0001	0.21849	0.643439	-0.000641741	0.000552351	-0.00172435	0.000440867	0.309903	7.56479e-05	4.69147e-05	0.182158	-0.000223309	0.00040324	-0.00101366	0.000567041	0.579724	-0.000318077	0.000479364	-0.00125763	0.000621477	0.53635	0.000335096	0.000665221	-0.000968738	0.00163893	0.635851	13.2546	0.925818	0.697422	0.951646
16288_17_EPHA4_EPHA4	EPHA4	GBS	Inverse variance weighted	rs112155714; rs116271809; rs116780015; rs13033446; rs13411626; rs141229149; rs142740701; rs150585596; rs150851204; rs17348118; rs1835811; rs1864460; rs2680845; rs2710523; rs62180518; rs6746605; rs74763254; rs7601078; rs77945910; rs9288569	20	0.00020306	0.000164784	-0.000119916	0.000526036	1.0002	0.99988	1.00053	0.217844	0.643439	-0.000664691	0.00086644	-0.00236291	0.00103353	0.472089	6.00715e-05	7.53272e-05	0.455568	-0.00011636	0.000437169	-0.000973212	0.000740491	0.79011	-0.000562485	0.00075655	-0.00204532	0.000920354	0.481391	-0.000562485	0.000775962	-0.00208337	0.000958402	0.492035	8.95947	0.17587	6.91426	0.328849
8859_51_CA11_CAH11	CA11	GBS	Inverse variance weighted	rs12327653; rs2303147; rs411482	3	0.000397484	0.000323081	-0.000235755	0.00103072	1.0004	0.999764	1.00103	0.218588	0.643439
17164_15_ANXA4_annexin_IV	ANXA4	GBS	Inverse variance weighted	rs10186440; rs11126252; rs111997179; rs113606936; rs114377129; rs114517801; rs115932558; rs11693022; rs12987661; rs143177050; rs148280798; rs17037076; rs17570697; rs190246112; rs2230300; rs2311424; rs2312557; rs35641591; rs4358156; rs4852161; rs61025727; rs6546541; rs7605070; rs76101123; rs77101307; rs77816630; rs78891445	27	-0.000154099	0.00012565	-0.000400374	9.21755e-05	0.999846	0.9996	1.00009	0.220044	0.644812	0.000263464	0.000295222	-0.000315171	0.000842099	0.378091	-3.18494e-05	3.14275e-05	0.31762	0.000127222	0.000164664	-0.00019552	0.000449964	0.439752	0.000176075	0.000389455	-0.000587257	0.000939407	0.653832	0.000176075	0.000472779	-0.000750571	0.00110272	0.7117	147.197	0.47991	37.6806	0.39226
3583_54_ARSA_Arylsulfatase_A	ARSA	GBS	Wald ratio	rs41309651	1	-0.00140645	0.0011471	-0.00365476	0.000841858	0.998595	0.996352	1.00084	0.220162	0.644812																								1.61766	0.44538
17686_27_TBCB_TBCB	TBCB	GBS	Wald ratio	rs2231569	1	-0.000958386	0.000783102	-0.00249327	0.000576494	0.999042	0.99751	1.00058	0.221015	0.645222																								6.52149	0.589024
2780_35_LTF_Lactoferrin	LTF	GBS	Inverse variance weighted	rs114106143; rs115562574; rs11574433; rs140836134; rs180900701; rs2139637; rs2230895; rs2373089; rs2742400; rs28800005; rs4547741; rs56293238; rs61740470; rs62245103; rs6414426; rs6442039; rs71327033; rs7371865; rs9814780; rs9846499	20	-0.000190869	0.000155904	-0.000496441	0.000114703	0.999809	0.999504	1.00011	0.22085	0.645222
13740_51_FRZB_sFRP_3	FRZB	GBS	Inverse variance weighted	rs10164765; rs10221950; rs10497599; rs112167771; rs113595598; rs113950575; rs114305539; rs115117861; rs115808795; rs116367004; rs116588559; rs1196146; rs12470206; rs12693334; rs12990704; rs13035624; rs13035906; rs13398082; rs137858828; rs138970790; rs139891743; rs142034857; rs143562713; rs144323258; rs1462524; rs1462527; rs150070303; rs1561369; rs17356200; rs17356894; rs17704284; rs190764967; rs2…	63	7.91793e-05	6.48321e-05	-4.78915e-05	0.00020625	1.00008	0.999952	1.00021	0.221973	0.646974	0.000495543	0.000379176	-0.000247641	0.00123873	0.207699	-2.61523e-05	3.61032e-05	0.478146	0.000445731	0.000246256	-3.69298e-05	0.000928393	0.0702904	0.00073592	0.000400725	-4.95007e-05	0.00152134	0.0819853	0.000649957	0.000462942	-0.000257409	0.00155732	0.176462	17.1844	0.0703819	22.3255	0.217854
15414_316_LDHA_LDHA	LDHA	GBS	Inverse variance weighted	rs111294128; rs74800709	2	-0.000859227	0.000704953	-0.00224094	0.000522481	0.999141	0.997762	1.00052	0.222904	0.647602	-0.000305689	0.0002319	-0.000760214	0.000148835	0.200417	5.04027e-05	3.35268e-05	0.146355	-3.5569e-05	0.000150278	-0.000330114	0.000258976	0.812899	0.000136671	0.000580745	-0.00100159	0.00127493	0.815943	0.000136671	0.000635326	-0.00110857	0.00138191	0.831491	91.5873	0.760629	24.8816	0.356421
4151_6_PLG_Plasminogen	PLG	GBS	Inverse variance weighted	rs112260009; rs112839059; rs112842440; rs117444691; rs11751347; rs12208357; rs12211977; rs139699952; rs143048975; rs147901615; rs148471665; rs149574804; rs150683617; rs150856119; rs16891865; rs188974863; rs1937467; rs2293286; rs2457564; rs2504922; rs35409033; rs3798938; rs3861973; rs3963973; rs41264844; rs4252075; rs4646276; rs506799; rs57231061; rs62435283; rs62435487; rs6907282; rs73019310; rs7…	40	0.000133981	0.000109889	-8.14015e-05	0.000349363	1.00013	0.999919	1.00035	0.222754	0.647602	-0.00151259	0.00141361	-0.00428328	0.00125809	0.478475	0.000149795	0.000112976	0.411374	0.000244667	0.000533939	-0.000801853	0.00129119	0.646787	-9.2374e-05	0.000574836	-0.00121905	0.0010343	0.887097	0.000778825	0.000796321	-0.000781964	0.00233961	0.4312	16.9601	0.321256	0.481289	0.487839
2819_23_CDH5_Cadherin_5	CDH5	GBS	Inverse variance weighted	rs11552322; rs11646157; rs11649312; rs12923018; rs233557; rs233561; rs7404629	7	-0.000342895	0.000282444	-0.000896485	0.000210695	0.999657	0.999104	1.00021	0.224737	0.651881	9.24765e-05	3.85447e-05	1.69289e-05	0.000168024	0.017957	9.52734e-07	1.22021e-05	0.937894	4.85311e-05	4.32416e-05	-3.62224e-05	0.000133285	0.261725	0.000167928	0.00143549	-0.00264563	0.00298149	0.907066	0.000167928	0.00144071	-0.00265586	0.00299172	0.907401	1.79647	0.970242	103.785	0.868753
18896_23_HS6ST3_H6ST3	HS6ST3	GBS	Inverse variance weighted	rs1107220; rs12430442; rs1330557; rs9513142; rs9562057	5	-0.000438115	0.000362183	-0.00114799	0.000271765	0.999562	0.998853	1.00027	0.226414	0.653254	-5.78404e-05	0.00183267	-0.00364988	0.0035342	0.977689	3.85498e-05	0.00014052	0.809565	0.000438407	0.000393235	-0.000332333	0.00120915	0.264905	0.000314215	0.000478123	-0.000622906	0.00125134	0.557981	0.000590568	0.000543959	-0.000475592	0.00165673	0.357067	22.2896	0.270081	0.173504	0.916904
15491_20_CD248_CD248	CD248	GBS	Inverse variance weighted	rs116884770; rs145928297	2	-0.720404	0.594823	-1.88626	0.44545	0.486556	0.151638	1.56119	0.225848	0.653254	0.00229721	0.0010522	0.000234899	0.00435953	0.116992	-0.000235373	0.000124517	0.15511	0.000521	0.000318087	-0.00010245	0.00114445	0.101439	0.000569801	0.00035948	-0.00013478	0.00127438	0.18813	0.000781	0.000511483	-0.000221507	0.00178351	0.201487	66.4726	0.101113	4.52395	0.210164
4548_4_FUT3_Fucosyltransferase_3	FUT3	GBS	Inverse variance weighted	rs10406157; rs10409595; rs10409772; rs111269102; rs112358826; rs112707843; rs113084560; rs11666494; rs11671068; rs11672269; rs116907348; rs117095068; rs12610140; rs12971403; rs12977803; rs12980084; rs12984711; rs138313247; rs139948792; rs140023009; rs141349215; rs142269398; rs142592073; rs144449404; rs144966088; rs145083977; rs145362171; rs145686975; rs146505276; rs146950415; rs149419219; rs18625…	84	7.08118e-05	5.85529e-05	-4.39519e-05	0.000185575	1.00007	0.999956	1.00019	0.226523	0.653254	-3.61588e-05	9.91427e-05	-0.000230478	0.000158161	0.716199	2.35796e-06	1.60167e-05	0.883296	7.72404e-05	9.10877e-05	-0.000101291	0.000255772	0.39645	-0.000177487	0.00108077	-0.00229581	0.00194083	0.869929	-0.000177487	0.00109623	-0.00232609	0.00197112	0.871746	47.5409	0.25723	87.6796	0.489583
15375_49_CPB1_Carboxypeptidase_B1	CPB1	GBS	Inverse variance weighted	rs113359714; rs13086283; rs2291671; rs34022684; rs3772633; rs58612888; rs6801836; rs7613196; rs76876937; rs9799114; rs9870271	11	-0.000217787	0.000180134	-0.00057085	0.000135277	0.999782	0.999429	1.00014	0.226654	0.653254	-1.99154e-05	6.12529e-05	-0.000139971	0.00010014	0.745651	-7.21002e-06	1.06758e-05	0.500757	-7.56921e-05	6.59566e-05	-0.000204967	5.35829e-05	0.251132	-2.37806e-05	0.000224506	-0.000463812	0.000416251	0.915819	-2.37806e-05	0.00025193	-0.000517564	0.000470003	0.924954	1.47657	0.224312	89.7144	0.97917
5102_55_MICB_MICB	MICB	GBS	Inverse variance weighted	rs1131212; rs1131446; rs113239947; rs114449055; rs114634557; rs115017884; rs116373895; rs116763857; rs117271606; rs12110795; rs12204947; rs1265764; rs130071; rs13194791; rs13206144; rs13210555; rs148844907; rs150257303; rs1632862; rs16869834; rs16899168; rs181409232; rs190300559; rs192870043; rs2243621; rs2254620; rs2269426; rs2471980; rs2507960; rs2534655; rs2596501; rs2596502; rs2596534; rs2736…	83	-3.40864e-05	2.82719e-05	-8.94993e-05	2.13266e-05	0.999966	0.999911	1.00002	0.227948	0.6542	-8.23477e-05	0.000280101	-0.000631346	0.00046665	0.771951	-6.64618e-06	4.12864e-05	0.873811	-0.000161835	0.0001724	-0.000499738	0.000176068	0.347873	-0.000141283	0.000200574	-0.000534408	0.000251843	0.489311	-0.000283328	0.00026161	-0.000796083	0.000229427	0.291685	0.301508	0.582939	7.16447	0.993283
4568_17_SLITRK5_SLIK5	SLITRK5	GBS	Inverse variance weighted	rs10851321; rs111393793; rs113305680; rs117323494; rs117858373; rs117995794; rs12877225; rs149842266; rs150521969; rs17543013; rs17627211; rs183240799; rs2685786; rs28781299; rs338739; rs3858817; rs4772329; rs58963859; rs59304745; rs61959134; rs61960900; rs73573042; rs75243742; rs77346651; rs9300731; rs9523380; rs9554763; rs9557744; rs9588030	29	0.000218869	0.000181602	-0.000137071	0.00057481	1.00022	0.999863	1.00057	0.228121	0.6542	0.000383897	0.000653215	-0.000896403	0.0016642	0.616248	-8.63581e-05	6.20298e-05	0.29846	-0.000232749	0.00042799	-0.00107161	0.00060611	0.586566	7.65164e-05	0.000482384	-0.000868956	0.00102199	0.884044	-0.000764997	0.000686694	-0.00211092	0.000580923	0.346485	0.720028	0.948836	1.09065	0.579655
19606_28_IHH_ihh	IHH	GBS	Inverse variance weighted	rs34195259; rs3731878; rs79142686	3	-0.000624878	0.000518821	-0.00164177	0.000392012	0.999375	0.99836	1.00039	0.228428	0.6542	0.00010834	8.87072e-05	-6.55263e-05	0.000282206	0.226445	5.66457e-06	1.88144e-05	0.764333	0.00010716	7.47503e-05	-3.93501e-05	0.000253671	0.151692	0.0040624	0.00249699	-0.000831694	0.0089565	0.108592	0.0040624	0.00267331	-0.00117729	0.0093021	0.133458	6.76957	0.817425	65.4117	0.427505
9326_33_ITIH2_ITI_heavy_chain_H2	ITIH2	GBS	Inverse variance weighted	rs1022986; rs10437537; rs10795660; rs10905175; rs10905214; rs10905326; rs10905339; rs111530869; rs111602957; rs111862412; rs11254915; rs11255158; rs11255236; rs11255498; rs11255502; rs11255579; rs11255649; rs11255719; rs113556284; rs113970131; rs117211029; rs117574892; rs117692459; rs12242083; rs12245532; rs12249981; rs12258748; rs12415654; rs12569414; rs12571901; rs1361313; rs139406270; rs139918…	89	-6.64685e-05	5.50885e-05	-0.000174442	4.15049e-05	0.999934	0.999826	1.00004	0.227595	0.6542	-2.78082e-05	0.000774773	-0.00154636	0.00149075	0.973088	3.09879e-05	7.61471e-05	0.704881	0.000312266	0.000327676	-0.000329979	0.000954511	0.340605	-0.000297929	0.000855236	-0.00197419	0.00137833	0.741759	-0.000297929	0.000985034	-0.0022286	0.00163274	0.774483	16.2399	0.180494	3.2483	0.517165
13472_35_HDHD2_HDHD2	HDHD2	GBS	Inverse variance weighted	rs11660263; rs118143823; rs36095873; rs4121688; rs62097218; rs72921335; rs75228657; rs75284103; rs79718289; rs80057143; rs8087201	11	0.000180088	0.000149673	-0.00011327	0.000473447	1.00018	0.999887	1.00047	0.228893	0.654497	-8.60305e-05	0.00045362	-0.000975125	0.000803064	0.854963	-2.2115e-05	4.717e-05	0.653437	-0.000283889	0.000254546	-0.000782799	0.000215022	0.264733	-0.000305585	0.000262373	-0.000819836	0.000208667	0.277696	-0.000523447	0.00042466	-0.00135578	0.000308887	0.252709	6.62353	0.920497	5.23369	0.631469
5131_15_TNFRSF19_TAJ	TNFRSF19	GBS	Inverse variance weighted	rs117718436; rs11838704; rs61947047; rs7329483; rs932880; rs9510933; rs9550981	7	-0.000363596	0.000302448	-0.000956394	0.000229203	0.999636	0.999044	1.00023	0.229296	0.654614	0.000171636	0.000175096	-0.000171553	0.000514824	0.331884	-2.70357e-05	2.24881e-05	0.235176	7.62118e-05	0.000140574	-0.000199314	0.000351737	0.587718	-0.00169254	0.0027417	-0.00706627	0.0036812	0.539875	-0.00169254	0.00261684	-0.00682155	0.00343648	0.520789	28.7757	0.859956	53.9492	0.257456
3344_60_SERPINC1_Antithrombin_III	SERPINC1	GBS	Wald ratio	rs145862173	1	-0.000938108	0.000781609	-0.00247006	0.000593846	0.999062	0.997533	1.00059	0.230051	0.655737	-3.21611e-06	5.43386e-05	-0.00010972	0.000103288	0.952933	7.15831e-06	1.80265e-05	0.692225	9.67748e-06	4.59844e-05	-8.04519e-05	9.98069e-05	0.833315	0.00010475	0.00199251	-0.00380056	0.00401006	0.958187	0.00010475	0.00204019	-0.00389403	0.00410353	0.959163	8.16725	0.417306	97.1336	0.310655
4294_16_SPHK1_Sphingosine_kinase_1	SPHK1	GBS	Inverse variance weighted	rs114602896; rs116928468; rs12939873; rs6501858	4	-0.000547048	0.000456226	-0.00144125	0.000347155	0.999453	0.99856	1.00035	0.2305	0.655982	-0.000565199	0.000385479	-0.00132074	0.000190339	0.156126	1.43856e-05	3.80837e-05	0.70909	-0.00024185	0.000203835	-0.000641366	0.000157666	0.235424	-0.000298356	0.000251458	-0.000791213	0.000194501	0.247036	-0.000432596	0.000424246	-0.00126412	0.000398925	0.318048	141.337	0.88879	28.6927	0.190714
16781_2_ENGASE_ENASE	ENGASE	GBS	Inverse variance weighted	rs11077372; rs111505564; rs112082444; rs112155852; rs112837715; rs113094786; rs115635271; rs116170567; rs11653756; rs11656299; rs117014247; rs117169488; rs117502073; rs117503037; rs117549034; rs117638838; rs117848351; rs118048206; rs118165510; rs11869262; rs12451298; rs12451762; rs12453500; rs12602298; rs12936112; rs12936828; rs12943511; rs12947809; rs12950719; rs12953053; rs140197474; rs14087135…	102	-5.51902e-05	4.61699e-05	-0.000145683	3.53028e-05	0.999945	0.999854	1.00004	0.231942	0.656988	-0.000174109	9.84879e-05	-0.000367145	1.89277e-05	0.0807664	2.30617e-05	1.84342e-05	0.21444	-0.00013749	7.8467e-05	-0.000291285	1.63057e-05	0.0797401	-0.000601485	0.000974223	-0.00251096	0.00130799	0.538641	-0.000601485	0.00101489	-0.00259067	0.0013877	0.555001	1.66459	0.79714	89.6385	0.289942
17755_5_UGDH_UGDH	UGDH	GBS	Inverse variance weighted	rs10213384; rs11097009; rs111660933; rs112816212; rs113221462; rs113418580; rs114015617; rs115993543; rs11732518; rs12500509; rs13130017; rs138208148; rs139255457; rs140938271; rs141746419; rs142160737; rs150013687; rs150833720; rs2381495; rs2687959; rs2687983; rs2711969; rs28589285; rs28718090; rs34697631; rs4455428; rs55697050; rs55780042; rs60256006; rs62296094; rs62303915; rs62308022; rs65317…	46	-0.000118851	9.93223e-05	-0.000313523	7.58208e-05	0.999881	0.999687	1.00008	0.231455	0.656988	-2.64593e-05	0.00119291	-0.00236456	0.00231164	0.985882	-2.86445e-06	0.000141834	0.987145	-0.000211714	0.000439235	-0.00107261	0.000649186	0.629801	-0.000211398	0.000485917	-0.00116379	0.000740999	0.705971	-0.000211398	0.000547089	-0.00128369	0.000860897	0.736432	6.44696	0.776419	1.07619	0.299552
9829_91_SULT2A1_SULT_2A1	SULT2A1	GBS	Inverse variance weighted	rs212100; rs296402; rs2972515; rs61396597; rs62529871	5	0.000376135	0.000314523	-0.00024033	0.0009926	1.00038	0.99976	1.00099	0.231739	0.656988																								48.3837	0.755333
7948_129_GLTPD2_GLTD2	GLTPD2	GBS	Inverse variance weighted	rs113813186; rs11655619; rs117155363; rs118056542; rs138959040; rs146837680; rs183929213; rs192344206; rs2304969; rs2664592; rs34476632; rs4533344; rs4790225; rs58778188; rs733099; rs754814; rs75679663; rs76754580; rs79836609; rs8070160; rs8073779; rs8078118	22	0.000156283	0.000132002	-0.00010244	0.000415007	1.00016	0.999898	1.00042	0.236434	0.664511	-0.000244621	0.000194543	-0.000625924	0.000136682	0.219371	-2.513e-05	2.53599e-05	0.330515	-0.000402345	0.000160217	-0.000716371	-8.83185e-05	0.0120307	-9.71375e-05	0.000392909	-0.00086724	0.000672965	0.806537	-9.71375e-05	0.000415561	-0.000911636	0.000717361	0.816879	11.242	0.590549	18.6878	0.881096
[truncated: 1,170 more rows]

## Sheet: Table S3b
Exposure	Gene	Outcome	Main MR results												Egger					Egger Intercept			Weighted Median					Weighted Mode					Simple Mode					Heterogeneity_IVW		Heterogeneity_Egger
[truncated: 1,991 more rows]

## Sheet: Table S3c
Exposure	Outcome	Gene	Main MR results
[truncated: 32 more rows]

[truncated: 1 more sheets: Table S4]
